# Supplementary material for: Using three statistical methods to analyze the association between exposure to 9 compounds and obesity in children and adolescents: NHANES 2005-2010
Source: Environ Health. 2020 Aug 31;19:94. doi: 10.1186/s12940-020-00642-6 (PMC7457345; doi:10.1186/s12940-020-00642-6)
Supplement: Supplementary file 2 — Additional file 2. Datasets generated and analyzed during the current study. [file 12940_2020_642_MOESM2_ESM.xlsx]

## Sheet: Sheet1
SEQN	gender	age	BMI	BMIz	BMIpct	WaistCircumference	race	creatine	logcreatine	Family income-to-poverty ratio	education	Serumcotinine	total energy intake	energy	obesity	UrinaryBisphenolA	UrinaryBenzophenone3	Methylparaben	Propylparaben	dichlorophenol25	dichlorophenol24	MBzP	MEP	MiBP
31133	Female	16	16.79	-1.76893	3.84527	62	Non-Hispanic Black	275	2.43933	high	9	0.02	2325	excessive	no	0.755875	1.81425	2.77525	2.06446	0.968483	0	1.41597	2.08976	1.0569
31145	Female	10	17.41	0.111184	54.4265	64.5	Non-Hispanic White	141	2.14922	meidan	3	0.06	2638	excessive	no	0.716003	3.12057	1.94498	1.04139	0.70757	-0.154902	2.04033	2.56564	1.24551
31157	Female	11	19.23	0.503643	69.2744	63.8	Mexican American	145	2.16137	low	5	0.02	2019	excessive	no	0.278754	1.22272	1.09691	-0.154902	1.35025	0.230449	1.455	3.28025	0.913814
31161	Female	10	19.36	0.766174	77.8214	70	Non-Hispanic White	67	1.82607	meidan	4	0.51	2350	excessive	no	0.113943	0.792392	1.40824	-0.0457575	1.19033	-0.09691	1.57171	1.45606	0.230449
31171	Female	12	22.13	1.03633	84.9975	70.2	Non-Hispanic Black	257	2.40993	meidan	6	0.04	1295.5	normal	no	0.748188	1.04139	3.02531	2.617	2.26007	0.78533	2.0214	2.49293	1.35793
31177	Female	18	20.21	-0.419595	33.7391	64.1	Non-Hispanic Black	150	2.17609	low	12	0	4731	excessive	no	0.78533	0.431364	2.79309	1.86392	2.58092	1.06819	1.11992	1.6013	1.52244
31196	Female	12	33.48	2.35457	99.0728	99.2	Non-Hispanic Black	180	2.25527	meidan	6	0.58	1423.5	normal	yes	0.633468	1.30963	2.22272	1.94792	1.45939	0.431364	1.4484	2.04044	1.46835
31201	Male	17	17.82	-1.7265	4.21283	66.6	Non-Hispanic Black	311	2.49276	low	13	0.06	1657.5	normal	no	1.14922	0.60206	-0.148742	-0.221849	1.3962	0.623249	1.18156	3.01278	1.19866
31219	Male	9	15.27	-0.669184	25.1689	54	Non-Hispanic Black	48	1.68124	meidan	3	0.01	1528	normal	no	-0.154902	0.579784	1.07918	0.322219	1.40312	0.0413927	0.657056	1.14395	0.623249
31230	Female	10	15.93	-0.561449	28.7246	53.9	Mexican American	74	1.86923	low	3	0.02	2109	excessive	no	-0.552842	1.48144	1.6637	0.278754	1.70329	0.255273	0.528917	1.94954	0.968483
31235	Male	19	35.27	2.26015	98.8094	106	Non-Hispanic Black	125	2.09691	low	13	274	4071	excessive	yes	0.322219	0.255273	2.71933	2.07918	0.875061	-0.221849	1.10789	1.70995	0.954243
31246	Male	17	28.07	1.56525	94.1238	87.5	Non-Hispanic White	135	2.13033	meidan	10	0.03	2997.5	excessive	no	1.0607	1.79518	2.27184	1.93952	0.146128	-0.0457575	1.38632	1.95245	0.857332
31250	Female	10	16.08	-0.484408	31.4048	58.5	Non-Hispanic Black	231	2.36361	low	4	0.53	2023.5	excessive	no	0.792392	0.812913	2.44716	1.67578	2.3784	0.94939	0.676694	2.29983	0.986772
31269	Female	15	29.25	1.72815	95.802	97.5	Mexican American	168	2.22531	meidan	9	0.01	1743	normal	yes	0.447158	0.90309	2.60638	2.36361	1.96426	0.491362	1.10517	2.62478	0.863323
31270	Female	8	24.65	2.15723	98.4506	76.1	Other Hispanic	141	2.14922	low	2	0.02	1720.5	excessive	yes	0.176091	0.968483	2.35984	1.63749	1.74351	0.361728	1.44279	2.84864	1.06819
31272	Male	11	17.57	0.0413251	51.6482	69.9	Non-Hispanic Black	132	2.12057	low	5	0.27	1739.5	normal	no	0.20412	0.39794	1.43297	0.748188	3.80889	2.21748	1.55023	1.8707	0.954243
31275	Female	13	20.26	0.392288	65.2577	64.6	Non-Hispanic Black	101	2.00432	meidan	8	0.01	1564	normal	no	0.230449	1.58995	2.33445	1.61909	1.07555	0.113943	1.75823	1.67449	1.0086
31299	Male	9	19.28	1.12556	86.9823	76.3	Other Race	176	2.24551	meidan	3	1.82	2004.5	excessive	no	0.30103	0.748188	1.31806	0.361728	2.01284	0.518514	1.6001	1.98182	0.986772
31305	Male	17	25.22	1.02495	84.7307	84.9	Mexican American	192	2.2833	meidan	11	0.02	3511	excessive	no	0.414973	0.447158	2.19866	1.80346	0.838849	0.113943	1.16256	1.94012	0.633468
31310	Female	15	20.28	0.0334967	51.3361	72.8	Non-Hispanic White	404	2.60638	high	9	0	1842.5	normal	no	0.612784	1.69197	2.55871	1.94743	1.63144	0.431364	1.55461	2.3349	1.34044
31312	Male	10	17.47	0.260703	60.2839	65.7	Mexican American	14	1.14613	meidan	5	0	3163.5	excessive	no	-0.09691	0.146128	1.15229	-0.853872	-0.221849	-0.853872	-0.823909	0.998695	-0.221849
31316	Female	10	27.93	2.17217	98.5078	93.1	Non-Hispanic Black	119	2.07555	meidan	3	0.01	3566	excessive	yes	0.0791812	1.58546	1.21484	0.30103	1.25285	-0.0457575	0.968016	1.65591	1.03342
31320	Male	13	26.98	1.82791	96.6219	82.7	Non-Hispanic Black	446	2.64933	low	6	4.5	3702.5	excessive	yes	0.690196	0.845098	1.95376	0.322219	3.45484	1.58092	2.43067	2.89175	1.93651
31347	Female	16	21.43	0.234011	59.2512	75.1	Non-Hispanic White	70	1.8451	meidan	10	1.08	2527	excessive	no	0.0791812	0.886491	1.60097	1.36549	0.939519	-0.30103	0.539076	1.61752	0
31354	Male	9	13.47	-2.26412	1.17832	57	Non-Hispanic White	242	2.38382	high	3	1.55	1392	normal	no	0.662758	2.63649	0.982271	0.20412	3.12057	1.38739	1.37328	1.8641	1.71767
31360	Female	13	22.55	0.957063	83.0732	76.7	Mexican American	39	1.59106	high	7	0.02	2004.5	excessive	no	-0.30103	1.42651	2.10721	1.98182	-0.221849	-0.853872	1.11261	1.887	1.58092
31365	Male	16	21.68	0.27286	60.752	72.5	Non-Hispanic Black	247	2.3927	meidan	10	0.32	2610	normal	no	0.255273	0.886491	1.98363	1.1959	3.63448	2.02531	1.54667	2.04871	1.32838
31376	Male	8	20.97	1.73375	95.8519	71	Mexican American	108	2.03342	meidan	2	0.04	1346	normal	yes	-0.0457575	-0.30103	1.43297	0.342423	0.531479	-0.522879	1.63256	1.61194	0.716003
31394	Female	19	39.26	2.12754	98.3312	119.2	Non-Hispanic Black	273	2.43616	low	13	3.49	2510.5	excessive	yes	1.92324	0.778151	2.11059	1.24304	2.19033	0.623249	1.76042	2.7323	1.4133
31395	Male	17	19.09	-1.02718	15.2168	70.4	Mexican American	93	1.96848	low	11	0.26	1686	normal	no	0.176091	0.491362	2.27416	0.544068	1.54033	0.361728	0.58995	2.48372	-0.221849
31397	Male	13	17.88	-0.386943	34.9399	68.2	Mexican American	129	2.11059	meidan	7	0.01	1963	normal	no	0.176091	0.255273	1.09342	0.176091	1.70329	0.361728	0.925312	1.2052	0.342423
31423	Male	12	20.65	0.847405	80.1615	76.1	Mexican American	158	2.19866	low	6	0.01	2452	excessive	no	0.146128	0.278754	0.869232	-0.154902	0.50515	0.0791812	0.271842	1.12287	0.0791812
31427	Female	16	23.34	0.71984	76.4188	69.5	Non-Hispanic Black	118	2.07188	low	9	0.06	720.5	normal	no	0.50515	0.716003	1.74429	0.986772	1.6721	0.146128	0.501059	2.11224	1.3784
31456	Female	11	15.43	-1.1099	13.352	60.6	Non-Hispanic White	51	1.70757	high	5	0.03	2211.5	excessive	no	0.20412	1.32015	1.02531	0.146128	0.30103	-0.522879	0.74351	1.71273	0.672098
31474	Female	6	14.84	-0.328231	37.1369	50.7	Non-Hispanic White	103	2.01284	meidan	0	0.03	2288.5	excessive	no	0.39794	1.63548	1.5611	-0.09691	0.875061	0.0791812	1.94655	2.09785	1.45939
31480	Female	17	25.79	1.09809	86.3917	86.5	Mexican American	84	1.92428	low	11	0.35	1282.5	normal	no	0.568202	0.857332	2.31597	1.68753	1.46538	0.113943	1.05308	1.70603	0.845098
31482	Male	16	23.66	0.829112	79.6479	86	Mexican American	391	2.59218	high	10	0.75	6752	excessive	no	1.49554	2.01703	1.9248	1.34635	1.47567	0.579784	1.94832	3.02699	1.4843
31484	Male	7	18.79	1.43368	92.4168	56.7	Non-Hispanic Black	130	2.11394	low	1	0	1909.5	excessive	no	0.763428	0	1.58092	1.10037	1.44871	0.518514	1.71525	1.65137	1.15534
31485	Female	15	20.51	0.107083	54.2639	69.6	Non-Hispanic White	123	2.08991	high	9	2.04	2212	excessive	no	0	1.27184	2.53656	1.37658	0.80618	-0.154902	0.791691	2.78882	0.612784
31489	Female	7	18.96	1.35557	91.2383	66.7	Mexican American	58	1.76343	high	1	0.01	1768.5	excessive	no	0.770852	0.361728	1.11059	0.30103	1.17898	0.322219	0.857332	2.35862	0.414973
31494	Female	15	19.92	-0.086965	46.535	74.5	Non-Hispanic White	198	2.29667	high	9	0.08	1216.5	normal	no	0.770852	1.80821	2.50651	2.28556	0.792392	-0.09691	1.50379	2.59017	1.35025
31495	Male	8	15.23	-0.462868	32.173	55.4	Other Race	118	2.07188	meidan	2	0.05	1876.5	excessive	no	0.653213	1.23553	0.826075	-0.154902	1.12385	0.230449	1.37181	1.2572	0.90309
31565	Male	19	28.73	1.42333	92.2679	96	Mexican American	87	1.93952	meidan	9	49.7	1594.5	normal	no	0.230449	0.230449	0.662758	-0.69897	2.03342	0.568202	0.469822	2.04328	1.04532
31566	Male	13	21.39	0.83405	79.7874	86.7	Non-Hispanic White	72	1.85733	meidan	5	0.52	1700.5	normal	no	0.30103	1.08279	1.11394	-0.221849	0.838849	-0.221849	0.389166	2.12274	0.380211
31572	Male	17	26.27	1.24394	89.3239	88	Mexican American	203	2.3075	low	9	49.6	2232.5	normal	no	1.07555	1.16732	1.70672	0.740363	1.50379	0.176091	1.33726	2.78554	0.995635
31579	Male	19	35.81	2.31052	98.957	119.6	Non-Hispanic White	149	2.17319	high	15	0.41	3250	excessive	yes	0.518514	0.845098	0.845098	0.176091	0.770852	-0.853872	1.04493	1.47465	0.875061
31580	Male	12	21.68	1.10013	86.4362	82.2	Non-Hispanic White	85	1.92942	low	5	2.66	1293	normal	no	0.20412	0.176091	1.11059	-0.853872	0.431364	-0.522879	0.906335	0.965672	0.491362
31583	Male	13	45.08	2.80987	99.7522	135	Mexican American	80	1.90309	low	6	0.24	1473.5	normal	yes	0.623249	1.30535	1.25768	-0.0457575	2.4014	0.80618	1.83689	2.46132	1.13672
31594	Female	17	19.43	-0.6097	27.103	67.2	Non-Hispanic Black	243	2.38561	meidan	11	0.04	1405	normal	no	0.716003	1.03743	1.39445	1.77887	2.20412	0.812913	1.35141	2.48277	1.02119
31616	Female	10	17.47	0.134786	55.3609	68.5	Other Race	62	1.79239	meidan	4	0.06	1793	normal	no	1.29885	0.819544	1.47712	0.176091	1.01703	-0.39794	1.25696	1.90907	0.977724
31629	Male	19	19.88	-1.15107	12.4852	76.5	Non-Hispanic White	200	2.30103	low	15	18.9	4417.5	excessive	no	1	1.25768	1.80277	0.968483	2.0569	0.518514	1.18977	1.868	0.690196
31653	Female	16	19.43	-0.446077	32.7771	78.7	Non-Hispanic White	150	2.17609	low	9	98.3	3906.5	excessive	no	0.0791812	0.973128	1.87099	1.4183	0.792392	0.0791812	1.33726	2.14507	0.991226
31654	Female	11	22.52	1.29259	90.1924	87.8	Non-Hispanic White	34	1.53148	meidan	5	0.01	2291	excessive	no	-0.552842	0.799341	1.82347	-0.09691	-0.853872	-0.853872	0.556303	1.0983	0.0791812
31671	Male	11	33.55	2.47865	99.3406	106.2	Mexican American	99	1.99564	low	4	0.01	2207	excessive	yes	-0.09691	0.462398	0.531479	-0.69897	0.60206	-0.69897	1.8512	1.21564	0.799341
31687	Female	6	19.64	1.75551	96.0414	63.5	Non-Hispanic Black	84	1.92428	meidan	0	0.02	1692.5	excessive	yes	0.414973	0.763428	2.46982	1.67669	2.54654	1.07188	1.34733	2.38028	0.939519
31689	Male	16	22.16	0.421483	66.3299	73.2	Non-Hispanic Black	239	2.3784	low	8	415	2716.5	normal	no	0.579784	0.94939	1.4133	1.53529	1.23045	-0.09691	1.49388	2.31258	1.20412
31694	Female	14	21.25	0.487441	68.7027	69	Non-Hispanic White	167	2.22272	high	8	0	2993.5	excessive	no	1.25527	1.41664	1.72016	1.49969	0.414973	0.851258	1.19368	2.7784	1.31806
31698	Male	14	17.22	-1.04461	14.8103	65.3	Non-Hispanic Black	218	2.33846	high	9	0.01	1601	normal	no	0.716003	1.37107	2.08991	1.86392	1.25042	-0.522879	1.31069	1.95785	0.863323
31719	Male	10	16.46	-0.217484	41.3916	61.5	Other Race	126	2.10037	low	4	0.09	2236	excessive	no	0.278754	0.939519	1.39794	0.672098	2.34439	0.838849	1.50174	1.63448	1.4014
31722	Female	9	15.13	-0.752988	22.5729	57.8	Non-Hispanic White	40	1.60206	high	2	0.05	2228	excessive	no	-0.30103	2.02119	3.14613	0.39794	0.146128	-0.154902	0.605305	1.22427	0.863323
31753	Female	8	19.38	1.23461	89.1512	67.6	Mexican American	88	1.94448	meidan	2	0.2	2653	excessive	no	0	1.38021	3.92942	2.79934	1.63949	0.431364	1.64836	1.92402	0.886491
31769	Male	15	30.53	2.05637	98.0126	95.7	Non-Hispanic Black	163	2.21219	low	9	0.23	1609.5	normal	yes	0.255273	0.963788	1.57749	0.681241	1.57287	0.39794	0.857332	2.41657	1.13672
31776	Male	6	16.95	0.931257	82.414	55.4	Non-Hispanic White	110	2.04139	high	1	0	2076.5	excessive	no	0.447158	1.62428	3.54531	2.88649	0.380211	-0.39794	1.88547	1.73127	1.48996
31780	Male	12	20.69	0.858024	80.456	71.2	Non-Hispanic White	101	2.00432	high	6	0.03	1638.5	normal	no	0.880814	1.08636	1.42813	0.278754	1.49415	0.30103	0.663701	1.12287	0.255273
31791	Male	12	16.13	-1.00469	15.7523	62	Non-Hispanic Black	135	2.13033	meidan	6	0.02	1271	normal	no	0.963788	1.42488	2.76492	1.82282	2.74663	1.27416	0.732394	2.53126	1.2014
31806	Male	19	23.64	0.275861	60.8673	81.2	Non-Hispanic Black	170	2.23045	meidan	15	0.06	4179	excessive	no	0.176091	1.26245	2.65514	2.32634	0.78533	-0.30103	1.3075	1.79358	-0.09691
31819	Male	16	22.2	0.433435	66.7651	76.2	Mexican American	54	1.73239	low	9	0.27	1958.5	normal	no	-0.552842	-0.09691	0.531479	-0.221849	0.633468	-0.39794	0.480007	1.37457	0.477121
31844	Male	13	18.33	-0.186391	42.6069	59.6	Non-Hispanic Black	160	2.20412	high	6	0.05	1996	normal	no	0.50515	-0.552842	2.07188	1.3483	1.22789	0.612784	1.27738	2.51018	1.08636
31850	Male	18	28.44	1.50673	93.406	95.8	Other Race	319	2.50379	low	13	188	2501	normal	no	0.982271	1.88138	2.36736	1.7185	0.732394	0.0791812	2.11524	3.54795	1.5172
31853	Male	16	17.53	-1.56295	5.90328	69.6	Non-Hispanic White	253	2.40312	high	10	28.8	4850	excessive	no	0.531479	0.832509	2.51587	1.70243	1.38917	0.0791812	0.389166	1.58524	0.643453
31862	Female	12	31.02	2.18459	98.5541	101.6	Non-Hispanic Black	252	2.4014	high	5	0.17	1721.5	normal	yes	0.60206	0.80618	3.26717	2.90849	3.12057	1.63548	1.47741	3.55368	1.31597
31866	Female	10	30.46	2.37382	99.1198	93	Non-Hispanic Black	192	2.2833	low	4	0.03	2202	excessive	yes	0.462398	0.491362	2.65992	0.431364	2.42325	0.991226	1.01578	1.88587	0.924279
31879	Female	10	20.33	1.02194	84.6595	71	Other Race	93	1.96848	meidan	5	0.06	1450.5	normal	no	0.113943	2.55023	1.21748	0.662758	0.857332	-0.154902	1.01578	1.43345	0.944483
31882	Male	16	23.36	0.753819	77.4521	87.9	Non-Hispanic White	167	2.22272	meidan	11	0.18	5522	excessive	no	0	0.591065	2.58206	1.94448	0.491362	-0.522879	1.43489	1.41179	0.908485
31886	Female	13	17.01	-0.827076	20.4097	65.7	Non-Hispanic White	22	1.34242	high	6	0.05	2320	excessive	no	-0.221849	2.06446	1.97497	1.58546	-0.30103	-0.522879	0.547775	3.10377	-0.221849
31896	Male	10	16.21	-0.353217	36.1963	58.6	Non-Hispanic Black	88	1.94448	meidan	3	0.02	2119.5	excessive	no	0.278754	0.176091	1.8657	1.24055	2.02531	0.50515	0.480007	2.13739	0.20412
31909	Male	17	25.6	1.10723	86.5903	89.5	Other Race	156	2.19312	high	11	88.5	5230	excessive	no	0.278754	1.29447	1.76716	1.3784	2.04922	0.414973	1.01578	1.66894	1.37475
31963	Male	15	18.54	-0.687865	24.5769	76.3	Mexican American	145	2.16137	low	7	1.51	1119	normal	no	0.740363	2.41996	2.76193	0.176091	3.53782	1.89265	0.649335	2.5926	0.70757
31981	Female	15	20.65	0.150648	55.9873	71	Non-Hispanic Black	103	2.01284	low	8	0.09	1130.5	normal	no	0.113943	0.60206	2.12057	0.812913	2.41497	1.17898	1.00346	1.89287	0.812913
31988	Male	10	16.58	-0.154986	43.8416	62.7	Non-Hispanic White	114	2.0569	high	4	0.01	2583.5	excessive	no	0.672098	1.07555	3.24304	1.50651	1.45025	0.0791812	1.23401	1.61469	1.88874
32000	Female	16	19.6	-0.379602	35.2121	63.3	Non-Hispanic Black	210	2.32222	low	10	0.78	3083	excessive	no	1.16137	0.959041	3.08279	2.45025	2.17898	0.748188	1.40019	2.99054	1.19312
32010	Male	6	13.92	-1.40374	8.01979	49.6	Mexican American	53	1.72428	low	0	0.02	1033.5	normal	no	-0.30103	0.832509	0.944483	-0.0457575	0.681241	-0.39794	0.255273	1.42813	0.672098
32018	Female	17	20.41	-0.229504	40.9239	73.3	Mexican American	98	1.99123	meidan	10	0.03	3091.5	excessive	no	0.342423	0.732394	3.25527	2.89597	0.690196	0.176091	0.929419	2.51704	1.04139
32019	Female	16	21.42	0.231101	59.1382	73	Non-Hispanic Black	287	2.45788	meidan	10	0.02	2592.5	excessive	no	1.26482	0.845098	3.02938	1.78247	1.33041	0.30103	1.26905	2.36337	1.11394
32026	Female	16	19.56	-0.395079	34.6392	67.3	Non-Hispanic Black	310	2.49136	meidan	10	1.04	2162.5	excessive	no	0.431364	2.16435	2.84323	2.27416	1.32634	-0.09691	1.54481	2.43832	1.34242
32033	Male	16	17.31	-1.69855	4.47023	69.6	Mexican American	143	2.15534	low	9	0.25	3166	excessive	no	0.380211	0.799341	1.81757	0.934498	0.431364	-0.69897	1.6001	2.12447	0.80618
32034	Male	15	22.52	0.727755	76.6618	76.1	Non-Hispanic Black	280	2.44716	meidan	8	0.16	4198.5	excessive	no	0.380211	0.80618	2.12385	1.06446	2.16435	0.869232	2.42927	2.02608	1.74351
32043	Male	6	16.22	0.532746	70.2895	55.2	Non-Hispanic Black	184	2.26482	meidan	0	0.07	1996	excessive	no	1.04532	1.51055	2.77743	1.83251	1.83948	0.612784	2.58706	4.07225	1.70329
32049	Female	10	24.76	1.82325	96.5867	82.5	Mexican American	138	2.13988	high	3	0.03	2173	excessive	yes	0.431364	1.49831	1.233	0.716003	0.531479	-0.522879	1.63478	1.38417	1.01284
32050	Male	15	29.59	1.9554	97.4732	96.1	Mexican American	448	2.65128	low	9	0	1023	normal	yes	0.778151	1.56585	3.09691	1.6464	1.27875	0.255273	1.55364	3.54523	1.67943
32057	Male	12	15.72	-1.26834	10.2339	67.4	Non-Hispanic Black	100	2	meidan	5	0.61	1563.5	normal	no	0.20412	0.20412	1.57054	0.748188	3.20952	1.5611	1.06408	1.81869	0.39794
32063	Male	12	18.26	0.0609071	52.4283	65.3	Non-Hispanic White	22	1.34242	high	7	0.01	1766	normal	no	-0.552842	0.322219	0.447158	-0.39794	-0.30103	-0.853872	0.528917	0.518514	-0.30103
32072	Female	8	15.4	-0.347729	36.4022	54.3	Non-Hispanic White	127	2.1038	meidan	2	0.46	1898	excessive	no	1.41162	0.690196	1.3075	0.477121	0.908485	0.230449	1.79837	1.63709	1.71684
32074	Female	15	21.28	0.335926	63.1537	70	Non-Hispanic White	226	2.35411	high	9	0.03	1636	normal	no	0.531479	3.23805	2.79099	2.04139	1.35218	-0.154902	1.39637	2.46181	1.02938
32076	Female	17	19.04	-0.779081	21.7966	69.9	Non-Hispanic Black	117	2.06819	meidan	10	0.33	1461.5	normal	no	0.477121	0.612784	2.61805	1.24797	1.8488	0.518514	1.06967	1.96755	1.14613
32077	Female	14	30.8	1.96676	97.5395	100.3	Non-Hispanic White	140	2.14613	meidan	8	0.11	1405.5	normal	yes	0.591065	2.31387	2.35984	2.2833	1.4609	0.255273	1.85558	2.79562	1.50651
32092	Female	9	28.55	2.36371	99.0954	87.4	Mexican American	117	2.06819	meidan	2	0.06	1123.5	normal	yes	0.146128	1.00432	1.17319	-0.09691	1.25527	-0.522879	1.0187	1.73807	0.792392
32108	Female	6	18.99	1.58986	94.4066	62	Non-Hispanic White	50	1.69897	low	1	0.17	1294.5	normal	no	0.763428	1.19033	0.748188	-0.09691	2.14922	0.653213	1.58894	1.01536	0.78533
32111	Female	19	29.84	1.49784	93.2912	102	Mexican American	195	2.29003	low	11	0.01	2095.5	normal	no	0.544068	1.28556	2.94498	0.414973	1.30963	0.113943	1.18355	2.09944	1.42813
32131	Male	12	17.08	-0.473691	31.786	63.2	Non-Hispanic Black	83	1.91908	meidan	4	0.03	2349	excessive	no	0.146128	0.662758	1.01284	0.30103	0.977724	-0.30103	1.27393	1.62366	0.875061
32158	Male	7	13.88	-1.49249	6.77859	53.1	Non-Hispanic White	74	1.86923	high	0	0.02	2336.5	excessive	no	-0.09691	1.37475	0.748188	-0.39794	0.763428	-0.30103	1.09026	1.37457	0.934498
32172	Male	17	19.88	-0.656341	25.5802	68.2	Non-Hispanic Black	179	2.25285	meidan	9	0.01	1530.5	normal	no	0.176091	0.531479	2.3784	1.98543	3.47857	1.83315	1.0216	2.39183	0.763428
32177	Male	16	24.89	1.1099	86.6479	88.5	Non-Hispanic White	129	2.11059	high	9	0.01	3378.5	excessive	no	0.544068	1.77815	0.838849	-0.221849	1.13988	-0.522879	0.760422	1.55678	0.531479
32182	Male	11	22.4	1.42909	92.3511	68.3	Non-Hispanic Black	300	2.47712	meidan	5	0.01	3459.5	excessive	no	0.39794	1.13988	1.81954	1.1271	1.79518	0.612784	1.94547	2.75485	1.35984
32188	Male	12	17.33	-0.350036	36.3156	71.7	Mexican American	65	1.81291	meidan	6	0.01	2500.5	excessive	no	-0.30103	0.30103	1.66652	0.857332	0.778151	-0.522879	1.24105	0.974972	0.69897
32191	Male	13	25.67	1.65679	95.1219	92.8	Other Race	91	1.95904	meidan	6	0.4	1591	normal	yes	0.845098	1.71349	1.30963	0.633468	0.322219	-0.39794	1.40019	2.26872	1.26007
32210	Male	15	19.12	-0.423594	33.5931	75.8	Non-Hispanic White	192	2.2833	high	9	0.06	2452	normal	no	-0.154902	1.97909	1.1038	-0.853872	1.32838	0.568202	1.05038	2.08554	0.838849
32218	Female	13	28.64	1.86173	96.8679	98.6	Non-Hispanic White	46	1.66276	meidan	8	0.06	1082	normal	yes	0.778151	0.278754	0.176091	-0.853872	0.176091	-0.853872	0.469822	1.17377	0.278754
32244	Male	13	15.84	-1.54503	6.11692	62.6	Non-Hispanic White	56	1.74819	high	7	0.01	3613.5	excessive	no	-0.0457575	1.02938	2.5832	2.21748	0.0413927	-0.853872	-0.823909	1.83531	-0.30103
32248	Male	9	16.69	0.159566	56.3389	57.1	Mexican American	70	1.8451	meidan	2	0.03	1732.5	normal	no	-0.221849	0	1.63749	-0.30103	0.69897	-0.30103	0.943495	3.62947	0.146128
32255	Male	19	30.79	1.74168	95.9218	105.7	Other Race	174	2.24055	low	11	132	2365	normal	yes	0.690196	0.892095	2.21219	1.19312	1.8651	0.414973	1.11261	2.08009	0.740363
32257	Female	19	29.17	1.42511	92.2937	94	Mexican American	217	2.33646	low	10	0.02	797	normal	no	0.230449	1.0086	2.94596	1.8704	1.29885	0.113943	0.796574	2.58484	0.869232
32262	Female	16	16.43	-2.00336	2.25693	66.6	Mexican American	44	1.64345	low	10	0.01	3116	excessive	no	0.531479	1.89376	1.40993	1.2878	0.80618	-0.221849	0.564666	1.68106	0.681241
32288	Female	8	16.33	0.145553	55.7863	59.1	Non-Hispanic Black	163	2.21219	meidan	2	0.04	1376.5	normal	no	1.15229	1.37107	3.61278	2.5955	1.34242	0.826075	0.932981	2.26515	1.15534
32306	Male	15	23.77	1.02916	84.8297	80.2	Non-Hispanic White	159	2.2014	meidan	8	70.7	1778	normal	no	0.748188	0.491362	1.09342	-0.522879	1.5611	0.113943	0.781755	1.22608	1.15836
32314	Female	12	14.57	-1.97342	2.42237	60.6	Non-Hispanic White	122	2.08636	meidan	6	0.01	1585	normal	no	1.32222	1.6721	1.1959	0.491362	0.518514	-0.39794	1.42439	1.50529	1.13033
32356	Male	13	21.01	0.733164	76.8271	73.4	Non-Hispanic Black	276	2.44091	meidan	6	0.02	2094	normal	no	0.361728	1.18469	2.86094	1.8651	1.02531	0.20412	1.58894	2.26062	1.26717
32380	Male	11	16.49	-0.484332	31.4075	57.2	Non-Hispanic Black	160	2.20412	low	5	0.84	2030	excessive	no	0.70757	0.934498	2.58995	2.38561	1.43616	0.278754	1.05881	2.79184	1.20412
32390	Male	10	21.81	1.49919	93.3088	78	Non-Hispanic Black	225	2.35218	meidan	3	1.74	1541	normal	no	0.0791812	1.22789	2.82802	1.27875	-0.853872	-0.853872	0.690196	2.28612	0.113943
32395	Female	16	30.84	1.80415	96.4396	101.7	Mexican American	197	2.29447	low	10	0.01	918	normal	yes	0.0413927	0.20412	2.54531	2.43297	1.01703	-0.0457575	0.806858	2.45723	1.02119
32399	Male	14	19.32	-0.0605556	47.5857	73.5	Non-Hispanic Black	128	2.10721	meidan	8	0.08	2174	normal	no	0.740363	1.5563	2.50106	2.09691	0.662758	-0.221849	1.2465	1.80632	1.17026
32400	Male	16	29	1.80333	96.4332	95.6	Mexican American	272	2.43457	meidan	10	0.01	1217	normal	yes	0.69897	1.21484	2.17026	1.56585	1.0607	0.716003	0.968016	3.11042	1.09691
32431	Female	14	38.16	2.43521	99.2559	116.3	Non-Hispanic Black	100	2	low	7	0.48	1609	normal	yes	0.690196	0.763428	1.83822	1.25285	2.92737	1.24304	1.3638	2.13236	0.716003
32438	Female	16	17.9	-1.13737	12.7693	66.6	Non-Hispanic White	65	1.81291	meidan	9	0.02	2274	excessive	no	-0.09691	2.45484	1.88138	1.13672	0.380211	-0.522879	1.01578	2.88359	0.875061
32454	Male	12	17.32	-0.354867	36.1345	64.7	Non-Hispanic White	122	2.08636	high	6	0.01	2947.5	excessive	no	0.146128	1.53403	0.716003	-0.39794	1.84819	0.30103	1.33885	2.36099	1.35411
32458	Male	15	17.05	-1.49892	6.69474	64.6	Non-Hispanic Black	228	2.35793	meidan	7	0.27	1683	normal	no	0.380211	0.20412	2.97955	1.74741	1.3032	0	1.21537	1.85974	0.954243
32464	Male	10	21.06	1.34932	91.1383	69.2	Non-Hispanic Black	254	2.40483	meidan	5	0.43	1772	normal	no	1.02531	1.33646	3.1959	2.30535	1.81158	0.431364	1.4484	3.47955	2.59759
32469	Female	9	15.77	-0.386879	34.9423	57.3	Mexican American	83	1.91908	low	2	0.13	2937.5	excessive	no	0.60206	0.681241	1.45788	0.959041	3.45637	1.70842	1.54753	1.88627	1.52892
32472	Male	12	17.66	-0.195791	42.2387	64.8	Non-Hispanic Black	191	2.28103	low	6	0	2046.5	normal	no	0.50515	0.913814	1.1038	0.342423	2.02119	0.591065	2.17266	2.47718	1.33445
32474	Male	11	15.93	-0.808014	20.9541	61	Non-Hispanic White	111	2.04532	high	5	0.01	1923	normal	no	0.361728	1.41664	0.892095	0.0413927	1.23553	-0.09691	1.19783	1.05994	0.672098
32475	Male	15	18.52	-0.697437	24.2765	66.2	Non-Hispanic Black	194	2.2878	low	8	1.01	2381	normal	no	0.230449	0.30103	2.43297	0.799341	1.53908	-0.0457575	1.43712	2.36547	0.982271
32476	Male	12	22.93	1.35697	91.2605	80.6	Mexican American	162	2.20952	low	5	0.09	1048	normal	no	0.568202	1.78958	2.08279	0.414973	1.08279	0.146128	1.37985	1.79036	1.64147
32479	Female	15	21.94	0.512783	69.5948	71	Non-Hispanic White	217	2.33646	meidan	8	281	2582	excessive	no	0.591065	1.08279	2.24551	1.87967	0.113943	-0.30103	1.53857	3.05884	1.19033
32508	Male	14	20.87	0.473694	68.2141	75.7	Mexican American	360	2.5563	meidan	8	0.28	1379.5	normal	no	0.230449	3.77159	3.2878	2.78104	2.92942	1.13988	2.08983	3.40366	0.857332
32514	Male	16	20.78	-0.0340418	48.6422	76.8	Mexican American	103	2.01284	meidan	10	0.03	2710	normal	no	0.544068	1.82995	1.3962	0.845098	1.33846	-0.09691	0.85309	1.57241	0.70757
32515	Male	14	17.87	-0.700388	24.1843	68.6	Non-Hispanic Black	90	1.95424	meidan	8	0.01	3153	excessive	no	0.39794	1.24551	1.18752	0.518514	1.78746	0.431364	1.35005	3.00156	1.17898
32532	Male	9	17.14	0.369084	64.3967	62.3	Non-Hispanic Black	115	2.0607	meidan	2	0.2	2643	excessive	no	0.477121	0.113943	1.55991	0.431364	2.20952	0.755875	1.76365	2.157	1.02119
32537	Female	13	19.43	0.137404	55.4644	69.5	Mexican American	93	1.96848	high	7	0.02	2888	excessive	no	0.477121	1.49831	1.36173	0.491362	1.13354	0	1.13609	1.86094	1.24055
32553	Female	13	35.93	2.40481	99.191	112.8	Mexican American	89	1.94939	low	7	0.01	2663.5	excessive	yes	-0.552842	1.85552	0.579784	-0.39794	0.863323	-0.0457575	0.811575	1.43553	0.778151
32589	Female	14	24.31	1.15342	87.5631	85.2	Non-Hispanic White	144	2.15836	low	8	0.04	2111.5	excessive	no	0.579784	0.90309	2.02938	0.623249	1.33846	-0.09691	1.15625	1.73544	0.954243
32594	Male	16	22.49	0.518193	69.7838	76.4	Other Hispanic	154	2.18752	high	9	0.02	3663	excessive	no	0.278754	2.549	2.22531	1.716	0.30103	0.477121	1.09272	2.71008	0.995635
32604	Female	15	21.22	0.319005	62.5139	72.4	Non-Hispanic White	165	2.21748	high	8	0.01	1189	normal	no	0.0413927	1.27875	1.58206	1.61384	0.963788	0.0791812	1.26055	1.71717	1.18184
32622	Female	13	21.81	0.793625	78.6293	77.8	Mexican American	127	2.1038	meidan	7	0.02	1761	normal	no	0.255273	2.40654	1.9248	1.18184	2.95999	1.52114	1.95007	2.31827	1.43457
32625	Male	17	24.37	0.827212	79.5942	80	Non-Hispanic Black	205	2.31175	low	11	202	3070	excessive	no	0.278754	0.39794	3.04139	1.20412	1.78462	0.255273	1.14301	2.43307	0.919078
32635	Male	19	31.56	1.8458	96.754	97.7	Non-Hispanic White	150	2.17609	meidan	13	0	1845	normal	yes	0.30103	1.46982	2.85733	2.45484	0.812913	0.681241	1.25188	2.35963	1.29885
32639	Male	10	23.24	1.73773	95.8871	71.8	Non-Hispanic White	84	1.92428	meidan	3	2.42	922.5	normal	yes	0.431364	1.92993	1.34439	0.30103	0.50515	-0.69897	1.12222	1.89509	0.70757
32642	Male	9	18.66	0.940366	82.6485	65.5	Non-Hispanic White	151	2.17898	meidan	3	0.02	1608	normal	no	0.230449	-0.154902	1.40824	-0.154902	0	-0.0457575	1.74155	1.66652	1.07918
32643	Male	13	17.81	-0.419645	33.7372	68.2	Non-Hispanic White	189	2.27646	high	7	0.02	1411	normal	no	0.30103	1.92531	1.36549	0	0.94939	-0.0457575	0.987666	1.54058	0.716003
32672	Male	12	17.33	-0.350036	36.3156	68	Non-Hispanic Black	24	1.38021	meidan	6	0	2498.5	excessive	no	-0.221849	-0.552842	2.36736	0.986772	1.64345	0	0.320146	1.44483	0.322219
32692	Male	11	22.44	1.43647	92.4565	76.2	Non-Hispanic White	221	2.34439	high	5	0.01	1825	normal	no	0.863323	1.55509	1.67025	1.42975	1.02531	0.113943	1.25696	2.13001	0.579784
32700	Male	15	19.33	-0.333893	36.923	73	Non-Hispanic White	121	2.08279	meidan	9	136	2612	excessive	no	1.39794	0.491362	0.832509	-0.39794	1.58883	0.361728	0.950851	2.8267	1.04922
32720	Female	13	15.66	-1.56653	5.86121	67.3	Mexican American	352	2.54654	low	6	0	2280	excessive	no	0.556303	1.4843	1.4133	1.22011	1.79657	0.748188	1.64621	2.91279	1.90309
32730	Female	11	14.94	-1.41219	7.89474	59.6	Non-Hispanic White	67	1.82607	high	5	0.01	2251.5	excessive	no	-0.154902	1.233	2.21748	1.65706	0.146128	-0.853872	0.806858	1.61055	0.579784
32735	Female	16	15.53	-2.66666	0.383042	65.3	Non-Hispanic White	235	2.37107	high	8	273	1452	normal	no	0.230449	0.968483	2.2833	1.61066	1.26007	0.113943	1.10517	1.81211	1.11394
32737	Female	12	29.73	2.07837	98.1163	90.1	Other Hispanic	222	2.34635	low	8	0.17	750.5	normal	yes	1.07555	2.02938	2.61278	1.52244	3.34635	1.54654	1.4615	2.85272	1.71767
32747	Female	14	23.38	0.978394	83.606	81.4	Non-Hispanic Black	188	2.27416	meidan	66	0.71	2017	excessive	no	0.491362	1.42651	2.20683	1.25285	2.3075	0.672098	1.4627	2.0951	1.09691
32750	Male	12	23.19	1.4046	91.993	88.5	Mexican American	157	2.1959	meidan	6	0.03	1453	normal	no	0.361728	0.863323	1.11394	0.518514	1.2833	-0.0457575	1.50174	1.92028	0.977724
32760	Female	18	22.26	0.250985	59.9087	81.8	Other Hispanic	131	2.11727	low	15	0.03	1788	normal	no	0.579784	2.17026	2.86806	2.549	1.29003	-0.154902	1.16702	2.71058	1.15836
32763	Female	14	19.36	-0.090645	46.3887	71.2	Mexican American	81	1.90849	low	7	0.02	2127	excessive	no	0.0791812	1.06446	1.56703	0.897627	1.38561	0.278754	0.848805	2.13947	0.913814
32776	Male	14	32.36	2.26752	98.8321	106.2	Non-Hispanic Black	195	2.29003	low	7	2.05	1219.5	normal	yes	0.748188	0.531479	1.5172	2.26245	2.8055	1.35411	2.14647	2.89257	1.46687
32783	Female	15	36.16	2.25886	98.8054	106.4	Non-Hispanic White	274	2.43775	low	9	0.15	1318.5	normal	yes	0.380211	1.14922	1.4183	0.579784	1.90091	0.361728	1.79982	1.61752	1.22272
32787	Male	16	26.06	1.34098	91.0037	91.9	Other Race	82	1.91381	low	10	0	1403.5	normal	no	-0.552842	0.662758	0.414973	-0.853872	0.414973	-0.522879	1.37051	1.055	0.672098
32788	Male	8	16.24	0.166731	56.6209	56.3	Non-Hispanic White	136	2.13354	meidan	2	0.02	1502.5	normal	no	0.653213	2.16732	1.2878	1.38561	0.908485	0.0791812	1.66558	2.16098	1.39967
32796	Female	18	36.71	2.07741	98.1118	120	Other Race	57	1.75587	high	12	0.03	2951	excessive	yes	0.0791812	1.94052	1.86094	1.48001	0.113943	-0.69897	0.898725	1.69975	0.342423
32801	Male	14	19.76	0.104745	54.1711	71.6	Non-Hispanic Black	301	2.47857	meidan	8	0.85	1377	normal	no	0.681241	1.24055	2.53275	1.15534	2.37107	0.812913	1.77012	2.41005	1.2014
32803	Female	19	19.77	-0.67109	25.1082	73.3	Non-Hispanic White	48	1.68124	low	15	0.97	2518	excessive	no	-0.221849	0.230449	-0.148742	-0.853872	-0.09691	0	0.459392	0.824126	0.20412
32814	Female	6	14.67	-0.4587	32.3225	49.1	Non-Hispanic White	93	1.96848	high	0	0.01	2236.5	excessive	no	0.380211	2.08991	1.27184	0.361728	-0.853872	-0.39794	1.51825	1.17173	1.11727
32820	Male	11	22.31	1.41233	92.1074	79.3	Non-Hispanic Black	85	1.92942	low	4	4.04	1769.5	normal	no	0.0791812	1.16435	1.62941	0.819544	2.4183	0.724276	1.37051	1.52969	0.832509
32831	Male	15	23.28	0.916951	82.0416	76.9	Mexican American	204	2.30963	low	9	0.05	3696	excessive	no	0.462398	1.22272	1.05308	-0.853872	1.94743	0.361728	0.85309	1.53643	0.954243
32841	Female	18	22.38	0.284045	61.1812	92.2	Non-Hispanic Black	69	1.83885	meidan	10	1.9	4430.5	excessive	no	0.278754	2.61595	2.52892	1.93802	1	-0.0457575	0.770852	3.44267	0.755875
32845	Female	18	27.42	1.27245	89.8393	109.4	Non-Hispanic White	213	2.32838	low	13	0.93	1170.5	normal	no	0.414973	2.09691	2.20952	0.681241	1.09691	0.146128	0.997386	2.58327	0.897627
32848	Female	6	26.04	2.6339	99.578	81.6	Mexican American	77	1.88649	low	0	0.06	2145	excessive	yes	-0.09691	0.875061	1.47567	0.113943	1.72916	0.278754	1.27231	1.36361	0.812913
32854	Female	11	28.54	2.09308	98.1829	90.9	Mexican American	209	2.32015	high	6	0.04	2177	excessive	yes	0.732394	0.94939	2.60423	1.52504	1.04532	-0.30103	1.18583	3.09194	1.56585
32869	Female	9	14.32	-1.29551	9.7573	53.9	Mexican American	81	1.90849	meidan	2	0.02	1526.5	normal	no	-0.552842	1.12057	1.24797	-0.221849	1.7348	0.113943	1.16047	1.40381	0.643453
32878	Male	17	28.37	1.61311	94.664	97	Mexican American	105	2.02119	high	12	0.02	1954	normal	no	-0.30103	2.38917	2.38382	2.2833	2.40483	0.929419	-0.102373	2.88825	0.322219
32888	Male	18	21.36	-0.295064	38.3973	77.6	Non-Hispanic White	37	1.5682	low	13	1.3	1472	normal	no	-0.221849	0.70757	0.361728	1.0086	-0.221849	-0.853872	0.255273	1.35984	0.0791812
32893	Female	16	19.08	-0.588888	27.7968	73.7	Non-Hispanic White	31	1.49136	high	9	0.03	791.5	normal	no	0.361728	1.58206	0.977724	0.176091	-0.30103	-0.522879	0.89487	1.23629	0.255273
32894	Female	6	16.72	0.78105	78.2614	55.3	Non-Hispanic White	6	0.778151	meidan	0	0.68	2977	excessive	no	-0.552842	-0.221849	0	-0.853872	0.60206	-0.69897	-0.823909	0.575188	-0.39794
32899	Female	19	51.7	2.45792	99.3013	127	Non-Hispanic Black	107	2.02938	low	13	2.98	1208	normal	yes	0.255273	0.799341	0.886491	0.39794	1.52114	0.113943	0.910624	2.06431	0.819544
32903	Male	12	20.36	0.768288	77.8842	74	Mexican American	110	2.04139	low	5	0.02	2408.5	excessive	no	0.518514	0.255273	1.38917	0.20412	1.50651	-0.0457575	1.2887	2.13424	1.0086
32934	Male	13	24.63	1.49904	93.3068	79.8	Non-Hispanic White	220	2.34242	high	7	0.05	1005.5	normal	no	0.672098	2.67302	0.919078	0.322219	0.672098	0.740363	2.34616	2.45231	1.17026
32945	Female	15	25.6	1.25352	89.4993	78.5	Other Hispanic	32	1.50515	meidan	9	0	1496.5	normal	no	-0.154902	1.06446	1.38202	0.462398	0.176091	-0.69897	0.843855	1.16197	1.11727
32971	Male	14	21.11	0.54547	70.7285	75	Non-Hispanic Black	291	2.46389	meidan	7	0	2669	excessive	no	0.792392	0.973128	1.61066	1	1.65896	0.531479	2.41712	2.30527	1.37107
32973	Female	8	21.55	1.71017	95.6383	76.3	Other Race	83	1.91908	low	2	4.11	1605.5	excessive	yes	0.518514	1.8848	0.69897	0.146128	0.875061	-0.154902	1.59129	1.68699	1.7356
32975	Female	12	20.98	0.774786	78.0767	75	Mexican American	169	2.22789	high	6	0.01	1879.5	normal	no	0.380211	1.17319	1.68124	1.22531	1.81425	0.633468	0.820858	2.21312	0.851258
32993	Female	8	26.09	2.30548	98.943	86.4	Mexican American	10	1	meidan	2	0	2088	excessive	yes	-0.09691	-0.221849	1	-0.853872	1.85065	0.39794	0.178977	0.984077	-0.154902
32998	Female	15	24.86	1.13029	87.0823	79.4	Mexican American	154	2.18752	low	8	0	1524	normal	no	0.20412	0.832509	2.36736	1.07188	2.04532	0.30103	1.13386	2.08461	0.982271
33017	Female	19	30.9	1.6023	94.5455	112.8	Other Race	41	1.61278	low	10	55.5	1906	normal	no	-0.154902	1.41664	0.653213	0.278754	0.892095	-0.39794	0.556303	1.5463	0
33030	Male	13	16.59	-1.06466	14.3514	65.5	Non-Hispanic Black	194	2.2878	high	8	0.02	2221	excessive	no	0.447158	0.812913	3.17898	2.1038	1.53148	0.322219	1.04218	2.23517	1.43457
33031	Male	19	16.9	-2.96974	0.149024	70.4	Non-Hispanic White	299	2.47567	low	15	0.16	1902	normal	no	1.54777	0.819544	0.732394	-0.0457575	1.40824	0	1.51534	1.9839	1.28556
33034	Female	18	23.27	0.511819	69.5611	81.8	Non-Hispanic White	63	1.79934	low	12	120	2291	excessive	no	0.886491	1.16435	1.9652	1.26482	-0.39794	-0.853872	0.816241	1.38543	0.39794
33040	Male	13	17.34	-0.650573	25.7661	68.5	Non-Hispanic White	57	1.75587	high	7	0.02	2173	normal	no	-0.09691	0.431364	0.857332	-0.154902	0.851258	-0.154902	0.528917	0.992554	0.447158
33048	Male	10	19.02	0.823645	79.4929	67.5	Non-Hispanic White	125	2.09691	high	4	0.02	2178.5	excessive	no	0.799341	2.0607	1.0086	0.278754	0.462398	-0.30103	1.0187	1.54382	0.732394
33058	Female	17	29.51	1.59838	94.5021	95.6	Non-Hispanic Black	294	2.46835	meidan	11	0.01	1030	normal	no	0.662758	2.81889	3.07555	2.45637	2.91381	1.15229	1.2284	2.63652	1.10037
33079	Male	19	18.79	-1.72223	4.2514	67.4	Non-Hispanic Black	193	2.28556	high	15	5.72	3084	excessive	no	0.278754	0.20412	1.70927	1.25527	0.431364	-0.30103	1.62221	-0.431798	1.22789
33085	Female	19	24.28	0.669854	74.8525	71.5	Non-Hispanic White	123	2.08991	meidan	15	0.03	780.5	normal	no	0.361728	1.28103	1.90634	1.11059	0.579784	-0.39794	0.389166	2.03121	0.113943
33101	Male	17	21.72	0.0598937	52.388	70.9	Other Hispanic	323	2.5092	meidan	11	0.04	2712	normal	no	0.672098	1.5302	3.0607	2.65514	0.973128	-0.154902	1.31069	2.89006	1.33646
33103	Female	18	30.19	1.60033	94.5238	93	Non-Hispanic White	115	2.0607	high	13	1.04	482	normal	no	0.414973	1.01284	2.17026	1.68305	0.361728	-0.39794	1.09552	2.37969	0.447158
33110	Male	18	19.85	-0.931746	17.5734	74.5	Non-Hispanic Black	70	1.8451	meidan	11	87.8	4579	excessive	no	0.0791812	0.612784	1.5955	1.04922	0.380211	-0.522879	0.732394	2.17595	0.544068
33125	Female	6	14.74	-0.40423	34.3022	54.8	Mexican American	34	1.53148	high	0	0.04	1675.5	excessive	no	0.230449	0.30103	1.37291	-0.221849	0.447158	-0.69897	0.791691	1.10958	0.880814
33132	Male	13	30.4	2.16713	98.4887	99.2	Non-Hispanic White	132	2.12057	low	6	2.2	2073	normal	yes	0.78533	0.845098	0.716003	0.60206	0.39794	-0.853872	1.20167	2.4229	1.37107
33135	Female	16	20.47	-0.0662468	47.3591	71.8	Non-Hispanic White	308	2.48855	high	10	56.8	1125.5	normal	no	0.518514	1.91855	2.66087	2.49136	1.13033	0.176091	1.57588	2.34961	1.47422
33152	Female	13	27.43	1.7281	95.8015	97	Mexican American	134	2.1271	low	7	0.03	2241.5	excessive	yes	1.09691	1.26951	3.13354	1.86332	1.84757	0.591065	1.2284	2.34343	1.67025
33158	Male	18	24.62	0.717647	76.3513	77.6	Non-Hispanic Black	123	2.08991	meidan	15	0.02	1987	normal	no	0.380211	3.6561	2.6561	1.79796	1.29447	0.462398	0.708421	1.73127	0.278754
33167	Female	12	38.16	2.59286	99.5241	108	Non-Hispanic Black	306	2.48572	low	6	1.1	1336	normal	yes	0.681241	0.653213	4.09691	3.61805	0.851258	0.591065	1.7277	3.54811	1.62014
33176	Female	14	37.43	2.40073	99.1819	119.2	Non-Hispanic Black	126	2.10037	low	7	0.56	1761.5	normal	yes	0.0413927	0.0791812	0.732394	-0.853872	2.3075	0.80618	0.990783	2.15238	1.09691
33185	Male	7	16.03	0.256575	60.1246	58.2	Non-Hispanic Black	30	1.47712	high	1	0.14	2369.5	excessive	no	-0.30103	1.31597	3.87564	3.16435	0.748188	-0.853872	0.702431	1.25261	0.342423
33189	Female	17	21.66	0.176841	57.0183	70.9	Non-Hispanic Black	168	2.22531	low	10	5	2213	excessive	no	0.414973	1.70243	2.17026	1.57171	0.740363	-0.30103	1.37051	1.89982	1.3784
33222	Male	15	16.31	-1.98956	2.33199	66.4	Mexican American	242	2.38382	high	9	0.02	1638	normal	no	0.342423	-0.552842	1.18752	0.230449	0.919078	-0.0457575	0.816241	1.70885	1.17898
33233	Male	15	18.1	-0.906053	18.2454	67.5	Non-Hispanic Black	149	2.17319	low	9	0.26	690	normal	no	0.431364	0.875061	2.08991	0.30103	1.74974	0.342423	1.76953	1.8907	1.99123
33251	Female	13	29.73	1.96857	97.5499	83.6	Non-Hispanic Black	215	2.33244	low	5	0.06	1114.5	normal	yes	0.50515	0.778151	2.3483	1.86806	1.7356	0.518514	1.53857	2.56157	1.50243
33266	Male	8	16.47	0.288736	61.3608	59.6	Mexican American	132	2.12057	low	2	0.01	2335	excessive	no	0.662758	1.25285	1.13988	0.176091	1.12385	0.447158	1.05038	0.980912	0.924279
33282	Female	19	24.03	0.616722	73.1291	80.8	Non-Hispanic Black	227	2.35603	low	13	102	1628	normal	no	1.01703	0.869232	2.99913	1.99782	1.98408	0.477121	0.657056	2.45793	0.880814
33286	Male	9	34.57	2.65474	99.6031	100.6	Non-Hispanic Black	106	2.02531	low	2	0.53	2524	excessive	yes	0.591065	0.78533	1.28103	0.633468	0.778151	-0.39794	1.24822	1.51851	1.20683
33305	Male	19	19.16	-1.51801	6.45065	77	Non-Hispanic Black	182	2.26007	meidan	15	0.05	1459.5	normal	no	-0.09691	0.544068	1.65896	0.20412	2.82347	1.18184	0.886491	1.84733	0.748188
33311	Female	19	28.05	1.29019	90.1508	88	Non-Hispanic White	178	2.25042	low	13	0	1311	normal	no	1.17026	0.662758	1.85673	1.12057	0.146128	0.176091	0.960946	2.61944	0.799341
33351	Female	16	18.62	-0.789667	21.4861	72.9	Mexican American	21	1.32222	low	9	0.09	3539	excessive	no	-0.30103	-0.09691	1.54777	1.13672	0.0791812	-0.853872	-0.30103	1.58524	0.113943
33394	Male	6	16.96	0.936212	82.5418	56.5	Non-Hispanic Black	84	1.92428	low	1	0.25	1410.5	normal	no	0.230449	-0.30103	2.22531	0.792392	2.68753	1.19866	0.898725	1.58377	1.7348
33395	Female	9	16.52	-0.0151764	49.3946	55.4	Non-Hispanic Black	119	2.07555	low	1	0	1187	normal	no	1.20683	1.29667	1.70329	1.82282	1.03342	-0.221849	1.91461	2.56329	1.27416
33429	Female	16	22.42	0.502148	69.2218	77.4	Non-Hispanic White	441	2.64444	high	10	0.01	2000.5	excessive	no	0.763428	2.03342	1.31175	1.29226	0.986772	-0.09691	1.63839	3.45216	1.716
33439	Female	7	13.48	-1.63471	5.10548	52.8	Mexican American	53	1.72428	low	1	0.03	1731.5	excessive	no	0	0.94939	1.23553	0.612784	1.15534	-0.39794	0.401401	1.31366	0.30103
33444	Male	12	16.49	-0.791229	21.4405	60.2	Non-Hispanic Black	105	2.02119	meidan	6	0.03	2993	excessive	no	-0.0457575	0.544068	2.74586	0.838849	1.68395	0.176091	1.25188	2.69135	0.799341
33453	Female	6	15.34	0.0220775	50.8807	50.4	Mexican American	174	2.24055	low	0	0.47	1383	normal	no	0.897627	2.81954	2.48287	1.98632	2.37107	0.819544	1.57669	2.43085	1.20683
33466	Female	16	26.71	1.32592	90.7567	86.7	Non-Hispanic White	21	1.32222	meidan	10	16.3	1913.5	normal	no	-0.0457575	-0.221849	2.25285	1.82995	-0.853872	-0.853872	0.00432137	1.93882	0.0413927
33471	Female	18	25.91	1.04209	85.1315	82.8	Non-Hispanic White	274	2.43775	meidan	13	0.02	1279.5	normal	no	0.568202	1.19312	2.56585	1.33646	0.716003	0.146128	2.12639	2.36199	0.869232
33479	Female	15	19.01	-0.42334	33.6023	70.4	Non-Hispanic White	42	1.62325	meidan	9	0	2591.5	excessive	no	0.380211	1.01284	1.52892	-0.39794	-0.154902	0.0413927	1.2393	2.33062	0.176091
33488	Male	13	21.49	0.859632	80.5004	78.5	Non-Hispanic White	108	2.03342	low	7	1.36	1610	normal	no	0.414973	1.32428	0.690196	-0.522879	1.00432	-0.0457575	1.32263	1.53135	0.963788
33533	Male	10	21.03	1.34291	91.035	72.9	Non-Hispanic White	165	2.21748	high	4	0	1817	excessive	no	0.462398	1.75664	2.43297	1.47712	1.67025	-0.853872	1.69425	1.83866	1.13354
33560	Male	12	16.56	-0.751537	22.6165	61.7	Other Hispanic	25	1.39794	high	5	0.01	2198	normal	no	-0.552842	-0.39794	0.50515	-0.853872	-0.0457575	-0.853872	0.539076	2.00958	0.113943
33575	Male	13	22.17	1.02369	84.7009	74.4	Non-Hispanic White	91	1.95904	meidan	6	0.13	2189	normal	no	-0.09691	2.88536	1.37475	0.113943	0.477121	-0.39794	1.10037	1.57159	0.230449
33583	Female	16	21.68	0.305393	61.9967	75.3	Non-Hispanic White	203	2.3075	low	9	77	1859	normal	no	0.653213	0.857332	2.35603	1.74586	2.3784	0.857332	1.36922	2.32578	1.08636
33595	Female	18	22	0.17728	57.0356	81.5	Non-Hispanic White	135	2.13033	high	15	382	2064	excessive	no	0.0791812	0.30103	1.48855	0.176091	0.50515	-0.30103	1.3784	2.04949	0.963788
33618	Male	10	21.5	1.43957	92.5006	68.2	Non-Hispanic Black	127	2.1038	low	3	0.03	2225	excessive	no	0.361728	1.77815	1.87795	1.04532	1.24797	0	1.59693	2.04665	1.29447
33641	Male	17	20.74	-0.298541	38.2645	71	Non-Hispanic Black	116	2.06446	low	10	0.08	2205.5	normal	no	0.230449	1.07188	2.29226	1.75967	1.98588	0.568202	0.984527	2.74221	0.838849
33661	Female	7	16.13	0.282789	61.1331	60.4	Non-Hispanic White	88	1.94448	low	0	0.13	1755.5	excessive	no	0.380211	3.21748	1.49554	0.851258	1.17026	0.20412	1.40518	1.14983	1.96942
33679	Male	14	22.88	1.0032	84.2118	80.7	Non-Hispanic White	200	2.30103	meidan	9	0.03	2952.5	excessive	no	0.612784	1.48287	-0.148742	0	-0.39794	0.690196	1.49679	1.67449	0.770852
33702	Female	11	26.82	1.91836	97.2468	91.1	Other Hispanic	70	1.8451	low	5	0.02	1533.5	normal	yes	0.20412	0.819544	1.55388	0.255273	1.36922	0.146128	1.17114	2.03571	0.579784
33721	Male	19	23.49	0.231051	59.1362	83.5	Non-Hispanic White	99	1.99564	high	13	0.03	2697	normal	no	0.653213	0.792392	1.80414	0.431364	2.03743	0.176091	0.737987	2.12512	0.732394
33722	Male	15	24.1	1.10079	86.4505	85.5	Other Race	302	2.48001	high	9	0.05	4254	excessive	no	1.07555	1.52634	2.57978	2.29226	1.64345	1.07555	1.30449	2.59128	1.26482
33733	Male	15	20.64	0.163598	56.4976	77.3	Non-Hispanic White	184	2.26482	high	10	0.01	3871	excessive	no	0.176091	1.95809	1.30103	0.0413927	0.518514	-0.30103	0.882525	2.28773	0.556303
33741	Male	12	22.17	1.20668	88.6221	82.2	Non-Hispanic White	105	2.02119	high	6	0	2200	normal	no	0.838849	2.66464	1.35411	0.20412	0.924279	-0.154902	0.971276	1.68169	1.04532
33757	Male	17	18.63	-1.26449	10.3026	76.4	Non-Hispanic Black	196	2.29226	high	11	0.09	2152.5	normal	no	1.02938	0.869232	3.04139	1.97267	1.45179	0.322219	1.31827	2.70705	1.0086
33779	Male	17	19.41	-0.871664	19.1696	78.4	Non-Hispanic White	72	1.85733	low	66	235	7528	excessive	no	0	3.26007	1.12385	-0.39794	0.851258	-0.39794	0.0606978	2.23469	0.113943
33795	Female	18	21.56	0.0457193	51.8233	83.5	Non-Hispanic White	266	2.42488	meidan	13	0.32	1566	normal	no	0.886491	1.63347	2.08279	1.23805	0.792392	-0.0457575	1.18583	1.93847	0.892095
33809	Female	14	29.85	1.87986	96.9936	96	Non-Hispanic Black	225	2.35218	low	7	0.77	1895.5	normal	yes	0.531479	0.643453	2.35984	1.48287	2.84386	1.2014	1.11025	1.74741	1.35025
33810	Female	13	25.86	1.5264	93.6544	83	Non-Hispanic White	222	2.34635	meidan	7	0.03	1892.5	normal	no	0.653213	2.11727	2.21219	1.98543	0.30103	-0.0457575	1.5832	2.67579	1.30103
33828	Male	19	23.01	0.0820604	53.2701	73.1	Non-Hispanic Black	295	2.46982	low	11	0.16	1706	normal	no	0.612784	2.14922	2.81491	2.1271	3.52244	1.78533	1.23198	2.37681	1.1038
33830	Male	16	21.89	0.339085	63.2727	79.3	Non-Hispanic White	199	2.29885	high	10	0.03	1750	normal	no	0.447158	1.29667	1.6149	1.74273	0.591065	-0.30103	1.0306	1.91228	1.19312
33833	Male	16	18.52	-1.0113	15.5937	71	Non-Hispanic Black	414	2.617	meidan	10	32	3996	excessive	no	0.447158	1.13033	2.10721	1.52634	1.79449	0.477121	1.47114	2.68131	1.24055
33835	Male	9	23.61	1.95545	97.4735	80.1	Mexican American	149	2.17319	low	3	0.01	1855.5	excessive	yes	0.50515	0.653213	1.92891	0.414973	1.36549	0.0791812	0.361728	2.07649	0.653213
33839	Male	13	26.44	1.76074	96.0859	89.4	Other Race	125	2.09691	low	7	1.02	2556.5	excessive	yes	1.26951	0.681241	2.45484	1.69636	1.37107	0	1.49982	2.06431	1.08279
33844	Male	13	23.21	1.24487	89.341	79.7	Mexican American	140	2.14613	high	6	0.01	2274.5	excessive	no	-0.09691	0.977724	1.03342	-0.30103	0.414973	-0.30103	0.981366	2.40422	0.662758
33850	Female	14	21.74	0.613264	73.0149	77.6	Mexican American	202	2.30535	low	8	0.06	2190.5	excessive	no	0.255273	1.46389	2.67302	2.38202	3.45788	1.90255	1.60552	1.88958	1.27184
33855	Male	11	17.65	0.0758393	53.0227	85.6	Mexican American	112	2.04922	high	5	0.01	2800.5	excessive	no	0.230449	1	0.929419	0	0.113943	-0.221849	1.36922	1.65456	0.778151
33872	Female	15	29	1.70138	95.5564	101.5	Non-Hispanic Black	32	1.50515	meidan	9	0.06	1571.5	normal	yes	-0.552842	1.04139	1.78176	1.233	1.08991	-0.69897	-0.537602	1.53719	-0.39794
33886	Male	11	16.53	-0.462675	32.1799	66.5	Non-Hispanic White	83	1.91908	high	5	0.01	2492.5	excessive	no	-0.30103	0.70757	0.672098	-0.853872	0.986772	0.447158	0.198657	2.06431	0.531479
33889	Male	13	34.64	2.44635	99.2784	120	Mexican American	324	2.51055	low	7	0.02	2222.5	excessive	yes	0.924279	1.11727	1.41162	-0.0457575	3.96237	2.34635	2.07719	2.03358	3.79837
33919	Female	12	28.27	1.94044	97.3837	92.3	Mexican American	190	2.27875	low	6	0.02	2120	excessive	yes	0.778151	0.633468	1.7767	1.31175	1.69197	0.230449	1.21537	2.29274	1.20683
33936	Male	9	19.93	1.29646	90.2592	68.5	Non-Hispanic White	123	2.08991	low	2	0.3	2288	excessive	no	-0.154902	1.76042	1.45788	-0.39794	0.361728	0.146128	1.51441	1.46494	1.01284
33944	Male	15	37.99	2.60462	99.5401	119.6	Mexican American	86	1.9345	low	9	29.5	2244	normal	yes	-0.09691	0.653213	1.77085	-0.853872	0.770852	-0.39794	1.16047	2.3667	0.690196
33951	Female	17	19.34	-0.647802	25.8556	68.6	Non-Hispanic White	54	1.73239	low	9	149	1517	normal	no	-0.221849	-0.0457575	2.32428	1.9489	1.07918	-0.0457575	0.861534	2.53496	0.0413927
33956	Female	17	21.39	0.0955741	53.8071	71.2	Other Hispanic	146	2.16435	meidan	10	0.01	2624	excessive	no	0.380211	1.56348	1.57749	0.732394	1.04922	-0.154902	1.19173	1.67806	0.897627
33958	Male	15	22.13	0.622776	73.3284	73.4	Non-Hispanic Black	351	2.54531	high	9	0.02	3065.5	excessive	no	0.623249	0.544068	2.25768	1.58433	2.0086	0.462398	1.11992	2.47353	1.29885
33976	Female	9	18.13	0.620955	73.2686	62.6	Non-Hispanic Black	206	2.31387	low	2	0	2299	excessive	no	0.579784	0.869232	2.40312	1.74896	2.2878	0.732394	0.732394	1.99852	0.929419
33985	Female	17	33.21	1.92772	97.3055	112.5	Non-Hispanic Black	211	2.32428	low	10	0.01	2208	excessive	yes	-0.154902	2.95809	2.86747	2.36173	1.31806	0	1.95598	2.76467	1.17319
33995	Female	13	19.07	0.0165092	50.6586	66	Mexican American	160	2.20412	low	7	0.01	2054.5	excessive	no	0.447158	0.838849	2.08279	0.662758	2.21219	0.838849	0.971276	2.13383	1.19033
34003	Male	12	18.3	0.0770145	53.0694	65.2	Non-Hispanic White	154	2.18752	high	6	0.02	2642	excessive	no	0.869232	1.14922	1.65706	0.60206	0.544068	0.0413927	0.865696	2.53177	0.851258
34007	Male	14	17.37	-0.961518	16.8146	68.4	Non-Hispanic White	192	2.2833	meidan	8	0	2639	excessive	no	0.342423	1.0607	0.845098	-0.0457575	2.17026	0.690196	1.64048	1.64689	0.959041
34010	Male	17	27.77	1.51588	93.5226	96.1	Non-Hispanic White	259	2.4133	meidan	11	0.02	3236.5	excessive	no	0.568202	1.86332	1.35793	-0.39794	1.02119	-0.09691	1.28713	1.61815	0.176091
34011	Female	16	20.21	-0.155439	43.8238	69.4	Non-Hispanic White	18	1.25527	low	11	0	1738.5	normal	no	-0.552842	0.869232	1.22789	0.230449	0.30103	-0.853872	-0.236572	1.40381	0.0791812
34035	Female	9	18.38	0.70382	75.9227	66.2	Non-Hispanic Black	101	2.00432	high	2	0.01	2498.5	excessive	no	0.431364	1.06819	1.64933	0.770852	0.612784	-0.221849	1.71466	2.5131	0.623249
34044	Male	8	16.37	0.236551	59.3497	58.2	Non-Hispanic Black	45	1.65321	low	1	0	2342.5	excessive	no	0.146128	0.342423	1.80209	1.26007	0.886491	-0.221849	1.08778	1.1313	0.477121
34045	Female	19	21.53	-0.0349493	48.606	76.8	Non-Hispanic White	264	2.4216	low	11	305	3056	excessive	no	0.732394	1.84819	1.22272	0.681241	2.13672	0.690196	1.97262	2.4286	1.10721
34054	Female	15	25.84	1.29118	90.168	77.2	Non-Hispanic Black	136	2.13354	low	9	0	1758.5	normal	no	0.431364	2.49276	1.69373	1.12057	0.740363	0.612784	1.00647	1.736	0.491362
34066	Male	11	16.48	-0.489775	31.2147	62.5	Mexican American	145	2.16137	low	4	0.02	2127	excessive	no	0.146128	0.716003	1.29447	0.230449	1.69897	0.176091	0.981366	1.99127	1.58433
34071	Female	8	15.87	-0.0858282	46.5801	58.7	Mexican American	160	2.20412	meidan	2	0.01	1643.5	excessive	no	-0.221849	0.770852	2.96988	2.81023	0.69897	0.69897	1.49776	1.27439	1.03743
34085	Male	12	20.75	0.873822	80.8892	74.1	Non-Hispanic White	62	1.79239	high	6	0.03	1355.5	normal	no	-0.0457575	0.755875	1.59329	-0.853872	-0.154902	0.579784	0.348305	1.15198	0.477121
34105	Male	10	16.17	-0.375655	35.3587	59.3	Non-Hispanic Black	100	2	high	4	0	3917	excessive	no	0.447158	0.812913	2.3032	0.431364	0.94939	-0.39794	1.04218	1.41497	1.02531
34117	Female	6	14.76	-0.388861	34.8689	55.6	Mexican American	14	1.14613	low	1	0.03	1928	excessive	no	-0.221849	-0.552842	1.26007	-0.30103	0.544068	-0.522879	0.491362	1.33143	0.230449
34126	Female	14	34.93	2.26579	98.8268	104.8	Non-Hispanic Black	163	2.21219	meidan	8	0	1517.5	normal	yes	0.20412	0.995635	2.06819	1.72916	2.78247	1.15229	1.26221	2.46486	1.44871
34134	Male	6	14.56	-0.729721	23.278	54.2	Mexican American	83	1.91908	low	0	0.57	1994.5	excessive	no	0.672098	1.08991	1.34439	0.612784	3.85309	2.28103	1.55279	2.08554	1.70757
34142	Male	9	21.23	1.58033	94.2984	74.1	Mexican American	186	2.26951	meidan	3	0.01	1992	excessive	no	0.740363	0.78533	1.20683	0.380211	0.929419	0.0791812	1.77692	1.95626	1.14613
34146	Female	6	14.96	-0.239756	40.526	51	Non-Hispanic Black	61	1.78533	low	1	2.95	2609.5	excessive	no	0.612784	0.544068	2.20683	1.70157	0.591065	0.929419	1.19368	2.32416	0.39794
34154	Female	13	17.33	-0.676325	24.9417	69.9	Non-Hispanic White	108	2.03342	high	6	0.01	2016.5	excessive	no	0.0413927	2.37107	2.47129	2.55751	0.832509	0.0791812	0.932981	1.85974	0.838849
34156	Male	13	21.89	0.958158	83.1009	75.2	Mexican American	251	2.39967	low	7	0.17	2279.5	excessive	no	0.361728	0.986772	2.79727	2.41497	1.76042	0.380211	1.63769	2.2642	1.47857
34157	Female	14	18.46	-0.430353	33.347	70.7	Non-Hispanic White	176	2.24551	high	8	0.03	436	normal	no	0.462398	2.35603	2.45332	1.65321	0.863323	-0.09691	1.68079	1.71609	1.0607
34158	Female	15	18.57	-0.604448	27.2773	72.8	Non-Hispanic White	197	2.29447	high	9	0.01	2061.5	excessive	no	0.414973	1.08636	1.31387	0.361728	0.681241	-0.154902	1.32263	2.56258	0.959041
34164	Female	13	24.03	1.24035	89.2576	80.1	Mexican American	51	1.70757	low	5	0	1298	normal	no	1.19312	1.31387	0	-0.853872	1.49969	0	0.572872	2.21243	0.462398
34174	Female	16	19.16	-0.555517	28.9271	78.5	Non-Hispanic White	46	1.66276	meidan	10	0.02	3370.5	excessive	no	-0.221849	3.08279	2.02938	1.23805	-0.09691	-0.853872	0.528917	1.65137	0.0413927
34188	Female	9	13.68	-1.80073	3.58729	51.3	Non-Hispanic Black	164	2.21484	meidan	3	3.97	1586.5	normal	no	0.491362	1.21748	1.63649	1.27416	0.653213	0.0791812	1.72542	2.03651	1.2014
34189	Male	14	36.66	2.53394	99.4361	109.8	Non-Hispanic Black	342	2.53403	high	8	0.04	2328	normal	yes	0.732394	1.84136	3.45939	0.653213	1.26951	0.431364	1.11494	2.29141	1.17609
34196	Male	11	26.11	1.95562	97.4745	83.8	Non-Hispanic Black	264	2.4216	low	5	0.02	1695	normal	yes	0.716003	1.09691	1.68842	0.799341	2.26717	0.819544	1.49582	2.70133	1.40654
34204	Female	7	20.45	1.71419	95.6753	70.5	Non-Hispanic Black	57	1.75587	meidan	0	0	2617.5	excessive	yes	0.113943	0.986772	1.36361	0.770852	1.24304	0.0413927	1.63619	2.07456	0.875061
34215	Female	11	18.15	0.146412	55.8202	61.8	Non-Hispanic Black	264	2.4216	low	5	0.01	1615.5	normal	no	0.20412	1.45637	1.60423	1.03342	1.17319	0.176091	1.22479	3.64198	1.47857
34217	Female	15	31.43	1.93467	97.3485	106.6	Mexican American	38	1.57978	high	9	0.05	1326	normal	yes	-0.552842	1.13988	0.995635	-0.853872	1.5563	0.342423	-0.0655015	1.22608	-0.39794
34224	Male	18	31.74	1.9809	97.6198	105.7	Mexican American	169	2.22789	meidan	15	3.38	3044	excessive	yes	0.78533	1.94201	2.36173	0.579784	2.94052	1.39967	0.914343	3.55698	0.763428
34225	Male	9	25.97	2.20703	98.6344	84	Non-Hispanic Black	78	1.89209	meidan	2	0.08	1925	excessive	yes	1.53908	1.15534	3.34635	2.75511	1.58546	0.462398	0.984527	2.67038	1.08636
34241	Male	19	33.33	2.05978	98.029	112.8	Non-Hispanic Black	137	2.13672	high	13	0.05	2757.5	normal	yes	0.477121	0.763428	2.48001	0.39794	2.64147	1.02938	0.690196	1.6013	1.11394
34247	Male	16	27.66	1.61082	94.639	86.8	Mexican American	123	2.08991	meidan	10	0.01	2125.5	normal	no	0.30103	1.07188	0.80618	-0.853872	0.591065	-0.69897	0.58995	1.57078	0.431364
34251	Female	7	15.77	0.0908599	53.6198	49.2	Non-Hispanic Black	36	1.5563	meidan	0	0.03	2013.5	excessive	no	0	1.6902	2.42325	0	1.45332	0.0791812	1.49679	1.26198	0.591065
34259	Male	17	18.12	-1.54837	6.07671	71.7	Non-Hispanic White	136	2.13354	meidan	11	0.04	2399	normal	no	-0.0457575	1.10037	1.09691	0.69897	1.43457	0	0.971276	2.12574	0.477121
34265	Male	18	23.98	0.549394	70.8633	78.5	Non-Hispanic Black	189	2.27646	low	11	82.3	5135.5	excessive	no	0.612784	1.08636	2.48572	0.897627	2.15229	0.579784	1.53033	2.05304	0.973128
34277	Male	14	24.44	1.32262	90.7019	77	Non-Hispanic Black	179	2.25285	low	8	0.48	1617.5	normal	no	0.255273	0.544068	1.54033	1.0569	1.61384	0.20412	1.42325	1.62097	0.763428
34282	Female	19	18.78	-1.12085	13.1176	74	Mexican American	241	2.38202	low	12	0.02	1856	normal	no	0.342423	1.91434	2.47857	1.32222	4.2878	3.08991	0.977724	1.78333	1.25285
34286	Male	10	24.4	1.89506	97.0957	80.3	Non-Hispanic Black	15	1.17609	meidan	3	0.37	2927.5	excessive	yes	-0.552842	2.0086	1.04922	0.230449	1.06446	-0.69897	0.238046	0.764176	-0.39794
34287	Male	17	18.41	-1.38414	8.31576	72.7	Non-Hispanic White	329	2.5172	high	10	0.04	3442	excessive	no	0.591065	1.59879	2.42975	1.66652	1.95279	0.39794	1.38489	1.88812	1.11059
34290	Female	18	33.8	1.90205	97.1417	105	Non-Hispanic Black	102	2.0086	low	13	0.02	1235	normal	yes	0.176091	1	2.61909	1.74429	0.929419	-0.30103	0.696356	2.35205	0.230449
34301	Female	15	19.74	-0.149742	44.0484	79.3	Other Race	115	2.0607	high	8	0.14	2008	excessive	no	0.0413927	0.724276	2.22789	1.60314	0.447158	-0.154902	1.47114	2.04743	0.838849
34309	Male	15	31.12	2.11498	98.2784	99	Mexican American	206	2.31387	meidan	9	0.02	2729	excessive	yes	-0.30103	0.612784	2.49136	2.49276	1.62941	0.113943	1.5563	2.0707	1.0086
34328	Male	13	15.49	-1.79584	3.626	63	Mexican American	102	2.0086	low	6	0.03	3428	excessive	no	0.431364	1.4133	2.31175	0.462398	2.49276	0.69897	1.2266	2.57481	0.944483
34364	Female	19	23.03	0.384389	64.9655	79	Mexican American	20	1.30103	low	11	0.05	1123.5	normal	no	-0.09691	0.380211	1.29667	0.30103	0.230449	-0.09691	-0.537602	1.60412	0.176091
34366	Male	18	22.25	0.02373	50.9466	82.3	Non-Hispanic White	179	2.25285	meidan	13	0.03	4225.5	excessive	no	0.447158	1.06446	0.518514	-0.39794	0.531479	0.230449	1.87645	3.13098	1.2014
34367	Female	15	21.44	0.38034	64.8153	86.2	Non-Hispanic White	166	2.22011	meidan	9	0.01	2542	excessive	no	0.556303	3.01703	2.24055	1.73878	0.361728	-0.30103	1.37985	2.04587	1.18752
34368	Female	12	18.59	0.0702531	52.8004	67	Non-Hispanic White	112	2.04922	high	6	0.02	1908.5	normal	no	0.0791812	2.4014	2.21219	1.18469	0.556303	-0.522879	1.06145	1.36116	0.69897
34389	Female	6	15.09	-0.147134	44.1513	53.5	Other Race	144	2.15836	meidan	0	0.02	1629.5	excessive	no	1.35218	0.740363	2.37475	2.17898	0.447158	-0.0457575	1.98118	2.03201	0.78533
34397	Female	19	33.6	1.82054	96.5662	108.5	Mexican American	225	2.35218	meidan	11	154	1335.5	normal	yes	0.954243	2.07188	1.80618	1.43616	2.65896	1.06819	2.21585	2.46359	1.80821
34407	Female	17	41.78	2.3635	99.0948	104.9	Non-Hispanic Black	200	2.30103	meidan	11	0.07	1808.5	normal	yes	0.591065	0.977724	2.99782	2.72509	1.52763	0.146128	1.01284	2.3064	1.01284
34409	Male	16	26.45	1.41128	92.092	82.1	Non-Hispanic White	172	2.23553	high	10	0.01	3176.5	excessive	no	0.361728	0.770852	1.3962	0.447158	0.556303	0.0413927	0.582063	3.21385	1.3075
34412	Female	17	20.54	-0.183453	42.7221	76.9	Mexican American	52	1.716	meidan	10	0.01	1768	normal	no	-0.221849	2.19312	2.4216	2.00432	1.22011	-0.522879	1.08279	2.35307	0.230449
34420	Male	14	14.72	-2.85382	0.215988	67.1	Mexican American	43	1.63347	high	8	0.01	1966	normal	no	0.113943	0.414973	0.30103	0	1.62839	0.0413927	0.696356	0.605305	-0.09691
34421	Male	17	27.59	1.48551	93.1295	86.3	Non-Hispanic White	206	2.31387	meidan	11	2.09	1441.5	normal	no	0.0413927	1.38382	2.09342	0.770852	0.414973	0.0413927	1.44948	2.24262	1.89321
34448	Female	6	14.31	-0.756409	22.4702	50.6	Non-Hispanic White	101	2.00432	meidan	0	0	1825.5	excessive	no	0.991226	0.623249	1.50106	-0.30103	0.880814	0	1.51825	1.70432	0.845098
34455	Male	15	25.43	1.36099	91.3241	85.9	Mexican American	217	2.33646	low	9	450	5383	excessive	no	0.380211	0.491362	0.929419	0.361728	2.1038	0.845098	1.32263	1.51759	0.94939
34475	Male	13	14.06	-3.04385	0.116784	59.4	Non-Hispanic White	150	2.17609	high	7	0.08	1879	normal	no	0.544068	2.18184	1.27184	0.544068	1.81889	0.568202	2.03543	2.41116	0.778151
34487	Female	18	50.06	2.50239	99.3832	133.2	Non-Hispanic Black	96	1.98227	low	15	0.29	2637.5	excessive	yes	0.643453	0.462398	2.14301	0.929419	3.92169	2.39794	1.92957	2.73621	1.14301
34498	Male	17	23.28	0.542267	70.6183	85.3	Non-Hispanic White	170	2.23045	meidan	11	0.05	3149	excessive	no	0.0413927	0.857332	0.812913	-0.69897	1.32222	-0.09691	0.89487	2.04068	0.838849
34505	Female	9	18.97	0.885464	81.2047	69	Non-Hispanic White	97	1.98677	meidan	3	0.1	1873.5	excessive	no	1.27416	2.29447	0.939519	-0.09691	0.278754	-0.853872	1.84813	1.49346	1.35411
34513	Male	8	16.29	0.193855	57.6855	55.6	Mexican American	73	1.86332	low	1	0.03	1597	normal	no	0.0791812	-0.552842	2.34044	-0.853872	2.91698	1.34044	0.796574	2.52327	0.531479
34524	Male	11	21.55	1.26078	89.6307	82.1	Mexican American	95	1.97772	low	4	0.16	1203.5	normal	no	-0.221849	0.60206	1.00432	0.30103	0.361728	-0.853872	1.71408	1.72534	0.838849
34525	Male	6	15.75	0.232317	59.1854	54.6	Mexican American	105	2.02119	low	0	0.01	1558	normal	no	0.662758	1.52114	2.2878	0.959041	0.968483	-0.221849	1.53945	1.96379	1.35218
34526	Male	17	20	-0.603714	27.3017	71.6	Non-Hispanic White	180	2.25527	meidan	11	0.03	3493	excessive	no	0.39794	1.25285	0.755875	-0.09691	0.69897	0.0413927	1.27393	1.71825	1.7364
34532	Female	18	27.19	1.24009	89.2529	79.5	Other Race	78	1.89209	low	10	55.8	1073.5	normal	no	0.30103	0.944483	1.62941	1.20952	-0.221849	-0.221849	0.802089	2.66402	0.380211
34541	Female	16	28.38	1.54589	93.8935	88	Mexican American	91	1.95904	low	9	0.03	2690.5	excessive	no	0.414973	1.8848	2.16137	0.690196	1.08636	0	0.906335	2.17768	0.863323
34544	Male	17	18.83	-1.15924	12.318	73.3	Non-Hispanic White	434	2.63749	high	10	79.7	2341.5	normal	no	1.04139	3.31175	1.5955	1.68931	0.568202	0.568202	1.72304	2.36436	1.35411
34565	Male	16	21.21	0.117459	54.6752	78	Mexican American	145	2.16137	low	8	63.7	2547.5	normal	no	0.924279	2.40654	2.62634	1.9652	1.99034	0.431364	0.870404	3.11105	0.770852
34617	Female	8	16.24	0.102076	54.0652	60.2	Other Race	68	1.83251	low	2	0.27	1783	excessive	no	0.778151	0.857332	1.69723	0	2.2014	0.633468	1.01284	1.60487	1.45025
34632	Male	6	14.72	-0.580451	28.0805	48	Non-Hispanic Black	90	1.95424	low	1	0.23	2507.5	excessive	no	0.755875	0.518514	1.88366	1.67761	0.863323	-0.09691	1.98019	2.59842	1.15229
34634	Male	16	21.48	0.207977	58.2377	76.2	Mexican American	347	2.54033	low	66	17.2	9363	excessive	no	0.681241	1.04532	2.07188	0.612784	3.02119	1.3962	1.63979	2.54911	1.38202
34699	Male	17	19.12	-1.01228	15.5703	71	Other Hispanic	174	2.24055	low	66	82.3	2799	normal	no	-0.39794	0.0791812	0.176091	-0.853872	1.25527	-0.154902	1.27068	1.51508	1.20412
34770	Female	15	25.69	1.26777	89.7561	94	Non-Hispanic White	271	2.43297	meidan	10	126	1645	normal	no	0.755875	2.34044	2.25527	1.81425	0.763428	0.113943	2.12846	3.03955	1.15534
34773	Male	6	15.8	0.266125	60.4928	52	Mexican American	117	2.06819	high	0	0.04	1757.5	excessive	no	0.732394	0.176091	1.78888	0.939519	1.93651	0.113943	1.80475	1.11628	1.01284
34778	Male	18	21.39	-0.283699	38.8321	74.9	Non-Hispanic Black	177	2.24797	low	15	0.06	3146.5	excessive	no	0.278754	0.176091	2.20952	1.38382	2.08991	0.672098	0.58995	1.72746	0.531479
34787	Male	12	17.35	-0.340404	36.6776	67	Mexican American	61	1.78533	high	6	0.01	2519.5	excessive	no	0	1.42651	1.11727	-0.30103	0.113943	-0.30103	1.93252	1.77619	-0.154902
34826	Male	12	17.69	-0.182251	42.7693	65.5	Other Race	32	1.50515	meidan	6	0.15	2219.5	excessive	no	0	0.544068	1.68305	0.70757	0.447158	-0.853872	1.13162	1.55194	0.176091
34834	Female	13	28.8	1.87817	96.9821	100.7	Mexican American	204	2.30963	low	8	0.08	1813.5	normal	yes	0.591065	1.76492	2.57403	2.233	1.87274	0.70757	1.63979	2.72432	1.33244
34835	Female	12	25.34	1.58938	94.4012	96.1	Non-Hispanic White	90	1.95424	high	7	0.05	1631.5	normal	no	0.176091	1.13033	1.08991	0.255273	1.04139	-0.39794	0.770852	1.61194	0.90309
34863	Female	15	21.92	0.507662	69.4155	72.9	Non-Hispanic Black	107	2.02938	low	8	0.89	2404	excessive	no	0.20412	0.39794	2.49969	1.85065	2.92221	1.11727	1.17319	2.0477	0.662758
34879	Male	19	30.75	1.73607	95.8724	101.2	Non-Hispanic Black	230	2.36173	low	15	0.05	1624	normal	yes	0.30103	0.716003	2.86153	2.33846	1.66745	0.278754	2.06172	2.94385	1.46538
34884	Female	16	22.89	0.616817	73.1322	72	Mexican American	209	2.32015	meidan	11	0.01	1111	normal	no	0.113943	3.51851	2.96708	2.75358	0.897627	0.633468	1.1383	3.17811	0.892095
34907	Male	8	15.53	-0.258236	39.8112	55	Non-Hispanic Black	100	2	low	1	0.21	1827.5	excessive	no	0.30103	0.531479	1.94792	1.27416	1.23553	0.146128	1.5649	1.61194	0.913814
34912	Female	14	24.4	1.1693	87.8859	81.3	Mexican American	164	2.21484	low	8	0.07	1029	normal	no	0.342423	1.66932	1.9722	0.748188	1.39445	0.0413927	1.14051	2.18763	1.14301
34920	Male	7	14.76	-0.644251	25.9706	54.4	Non-Hispanic White	139	2.14301	high	2	0.01	1801	excessive	no	0.544068	2.04922	1.38382	0.50515	1.74429	0.361728	1.5783	1.77327	1.18469
34923	Female	6	20.74	1.98968	97.6687	75.1	Non-Hispanic White	76	1.88081	low	0	0	1371	normal	yes	0.568202	3.56937	2.37658	1.22531	1.41996	-0.522879	1.69496	1.78147	0.913814
34927	Female	14	30.04	1.8979	97.1145	89.9	Non-Hispanic Black	214	2.33041	high	8	0.04	1567	normal	yes	0.477121	1.83251	2.91855	2.60959	0.924279	-0.30103	1.3543	2.43286	1.09342
34937	Male	17	23.66	0.645955	74.0846	81.2	Non-Hispanic White	98	1.99123	meidan	10	0	2717.5	normal	no	-0.221849	0.342423	0.857332	-0.853872	0.826075	-0.522879	0.732394	2.05732	-0.677781
34953	Female	17	24.06	0.774334	78.0633	81	Non-Hispanic Black	53	1.72428	high	11	330	2186.5	excessive	no	0.812913	2.47567	2.16435	0.939519	2.06819	0.623249	0.765669	1.83992	0.544068
34980	Female	19	21.13	-0.164071	43.4838	85.2	Mexican American	144	2.15836	low	11	0	1053	normal	no	1.76567	1.73078	2.54158	2.63548	1.13988	0	1.26553	2.80123	1.46687
34982	Male	12	14.19	-2.4933	0.632815	55	Non-Hispanic Black	222	2.34635	high	4	0	1453.5	normal	no	0.732394	0.477121	2.17898	1.65992	2.0086	0.568202	1.47436	2.08764	1.56467
34991	Female	18	26.05	1.06534	85.6639	90.1	Mexican American	214	2.33041	low	9	0.02	2299.5	excessive	no	0.875061	2.01284	2.93044	2.5966	3.89818	2.15229	1.37051	2.38762	0.963788
35005	Male	18	26.57	1.16079	87.7137	94.6	Non-Hispanic White	51	1.70757	low	11	0.5	4606	excessive	no	0.431364	1.01284	0.908485	0.176091	-0.154902	-0.853872	0.720986	1.14983	-0.221849
35008	Male	18	27.13	1.27155	89.8233	88.8	Non-Hispanic White	154	2.18752	low	9	75.4	1046	normal	no	0.755875	0.812913	0.80618	-0.221849	0.0413927	-0.69897	0.657056	2.26155	0.491362
35019	Female	11	13.76	-2.27757	1.13763	58.8	Mexican American	63	1.79934	meidan	5	0.02	2170.5	excessive	no	-0.09691	0.556303	1.02938	-0.221849	1.01703	-0.30103	1.13162	1.63839	0.913814
35025	Male	11	27.25	2.06965	98.0757	87.5	Non-Hispanic Black	106	2.02531	low	4	0	1385.5	normal	yes	0.146128	0.462398	1.22011	0.477121	3.19312	1.47422	1.90227	2.12917	0.892095
35040	Male	18	36.51	2.46131	99.3078	116.6	Non-Hispanic White	234	2.36922	meidan	10	262	1938	normal	yes	0.447158	0.146128	1.07555	0.908485	0.556303	-0.154902	2.72721	1.77568	1.25285
35049	Male	15	16.89	-1.5994	5.48657	66.4	Mexican American	172	2.23553	high	9	0.01	2364.5	normal	no	1.03342	0.568202	1.44871	0.462398	0.954243	-0.30103	1.7759	1.67015	0.633468
35057	Male	7	15.89	0.171993	56.8278	54	Mexican American	48	1.68124	low	1	0	2008	excessive	no	0.462398	0.863323	1.54283	0.80618	0.447158	-0.221849	0.305351	2.04614	0.845098
35073	Male	15	35.66	2.47073	99.3258	111.7	Non-Hispanic Black	134	2.1271	high	8	0.21	3240	excessive	yes	0.113943	1.45332	2.07188	0.875061	3.43616	1.77743	1.15412	2.11156	1.3483
35083	Female	13	20.36	0.420938	66.31	68.4	Mexican American	259	2.4133	low	6	0.01	1521	normal	no	0.431364	2.46389	2.96426	2.617	1.71433	0.380211	1.29181	3.52212	1.74586
35088	Male	10	18.01	0.477193	68.3388	66.7	Non-Hispanic White	141	2.14922	high	4	0.03	1993.5	excessive	no	0.0791812	-0.221849	0.748188	-0.154902	0.880814	-0.154902	0.954243	1.26975	1.72754
35089	Female	15	26.69	1.41631	92.1657	88.4	Non-Hispanic Black	253	2.40312	low	8	0.55	1630	normal	no	0.39794	0.968483	2.82282	1.80686	2.3075	0.716003	1.20575	3.31042	1.27646
35110	Female	18	29.51	1.52923	93.6897	88.9	Mexican American	87	1.93952	low	13	0.93	2333	excessive	no	1.48855	0.255273	2.23045	1.75205	1.2878	0	2.20172	2.73652	0.78533
35111	Male	13	21.34	0.821111	79.4209	82.5	Mexican American	197	2.29447	meidan	7	0.02	2086	normal	no	-0.09691	0.643453	1.97681	0.0791812	0.477121	0.146128	1.85382	3.41885	1.05308
35115	Female	11	16.44	-0.570098	28.4306	66.5	Mexican American	43	1.63347	meidan	4	4.56	2284.5	excessive	no	1.4843	0.361728	1.4609	0.924279	0.322219	-0.69897	0.737987	1.10278	0.0791812
35139	Female	18	22.36	0.278576	60.9715	69.8	Non-Hispanic Black	281	2.44871	low	13	0.02	2740	excessive	no	0.50515	1.33244	3.53275	3.22789	2.06446	0.491362	2.11598	3.45872	1.08636
35147	Male	14	18.5	-0.402752	34.3565	71.6	Non-Hispanic Black	203	2.3075	meidan	7	0.4	1665	normal	no	0.477121	0.342423	2.89209	2.11059	1.83059	0.414973	1.8423	2.54078	0.968483
35167	Female	19	19.08	-0.976243	16.4472	65	Mexican American	210	2.32222	low	13	0.02	2199.5	normal	no	0.69897	0.986772	2.96942	2.55991	1.07918	-0.522879	0.932981	2.55049	0.897627
35187	Male	13	20.6	0.617379	73.1507	70.3	Non-Hispanic Black	347	2.54033	meidan	7	3.34	4358	excessive	no	0.653213	1.10037	2.53148	1.60638	1.82802	0.591065	1.79685	2.20101	1.63043
35199	Male	13	16.17	-1.32465	9.26429	68	Non-Hispanic White	143	2.15534	meidan	7	0.01	1857.5	normal	no	0.255273	0.832509	0.886491	-0.30103	0.342423	-0.30103	1.81829	1.43648	1.04139
35200	Male	17	18.9	-1.12316	13.0684	70.2	Non-Hispanic White	115	2.0607	high	11	0.05	4003.5	excessive	no	-0.154902	0.755875	0.973128	0.568202	-0.221849	-0.522879	1.26221	2.56719	0.431364
35201	Male	18	24.24	0.619275	73.2133	75.6	Non-Hispanic Black	414	2.617	meidan	12	0.13	1335.5	normal	no	0.414973	0.591065	2.70157	0.792392	2.39445	0.812913	1.57171	2.43696	1.46687
35204	Female	18	21.05	-0.11842	45.2867	87.7	Non-Hispanic White	104	2.01703	high	13	0	2159	excessive	no	0.0791812	2.99739	1.63246	2.14922	1.91169	0.491362	1.1245	2.5682	0.70757
35217	Female	16	23.26	0.701985	75.8656	75.6	Non-Hispanic Black	207	2.31597	meidan	10	0.05	1486	normal	no	0.414973	1.13354	2.69461	2.06446	1.716	0.361728	0.886491	2.43041	0.579784
35243	Male	19	21.79	-0.33925	36.7211	73.2	Non-Hispanic Black	271	2.43297	meidan	13	7.76	1684.5	normal	no	0.623249	0.414973	2.2878	0.255273	1.34439	0.491362	1.20167	2.58915	0.748188
35253	Male	11	14.59	-1.77023	3.83441	53.7	Mexican American	127	2.1038	meidan	5	0.01	1843.5	normal	no	-0.0457575	1.37291	0.69897	-0.522879	0.716003	-0.09691	1.3092	1.90412	1.02119
35256	Female	7	17.12	0.735079	76.8854	58.1	Mexican American	41	1.61278	low	0	0	1003	normal	no	0.20412	0.724276	1.48144	-0.09691	1.21219	0.322219	0.914343	1.61679	1.6561
35262	Male	7	15.74	0.0777612	53.0991	58.2	Mexican American	130	2.11394	meidan	0	0.01	1635.5	excessive	no	1.13672	1.5832	1.63949	0.80618	1.71933	0.30103	1.35005	1.84646	0.995635
35269	Male	12	21.63	1.08879	86.1877	73.8	Mexican American	180	2.25527	low	5	0.06	1832	normal	no	0.322219	1.22531	2.13672	1.58771	2.49831	0.770852	1.88835	2.14894	1.77159
35281	Female	7	16.56	0.491816	68.8575	56.2	Mexican American	40	1.60206	low	0	0.09	1812.5	excessive	no	-0.221849	1.38202	1.64542	0	2.38561	0.819544	0.914343	1.31785	0.579784
35285	Female	16	22.14	0.430143	66.6454	72	Non-Hispanic White	264	2.4216	meidan	9	192	1708.5	normal	no	0.799341	1.36361	2.62839	1.84073	0.0413927	-0.522879	1.67752	2.41571	1.20952
35288	Male	8	20.66	1.67239	95.2777	63	Non-Hispanic Black	52	1.716	meidan	1	0.07	2873.5	excessive	yes	1.90146	1.46835	1.57864	0.39794	1.44404	0.20412	0.943495	2.25283	0.755875
35300	Female	15	22.92	0.747126	77.2506	69.9	Non-Hispanic Black	153	2.18469	meidan	9	0.76	3077	excessive	no	0.146128	0.39794	2.91222	0.230449	1.97497	0.361728	1.45286	1.88138	0.968483
35307	Female	13	24.08	1.24903	89.4172	75.5	Mexican American	261	2.41664	low	7	0.01	918	normal	no	0.20412	1.96473	1.40993	0.939519	1.97589	0.763428	1.34025	2.08318	1.50651
35310	Female	7	15	-0.380328	35.1851	51.6	Mexican American	95	1.97772	low	2	0.03	1887	excessive	no	1.36922	1.11059	1.02531	0.113943	1.80686	0.462398	1.27554	2.01928	1.05308
35316	Male	9	18.88	1.00878	84.3461	69.6	Mexican American	128	2.10721	low	3	0.01	1593	normal	no	0.568202	0.954243	0.724276	0	1.61595	0.230449	1.27554	1.68106	0.944483
35327	Male	19	24.34	0.474721	68.2507	75.6	Non-Hispanic Black	244	2.38739	low	9	140	3514.5	excessive	no	0.612784	0.447158	1.96142	1.62839	1.78176	0.431364	0.936514	2.73113	1.05308
35340	Male	19	19.1	-1.55036	6.05272	67.3	Non-Hispanic Black	295	2.46982	high	15	0.08	2235	normal	no	0.518514	1.17026	3.33244	3	2.15229	0.716003	0.906335	2.96449	0.863323
35350	Female	18	27.88	1.33452	90.8984	87.2	Mexican American	52	1.716	meidan	13	0.01	2807	excessive	no	-0.30103	2.20683	2.48714	0.763428	1.0569	-0.39794	1.06967	1.93414	0.748188
35351	Female	19	21.24	-0.127746	44.9175	67	Non-Hispanic Black	168	2.22531	low	13	29.8	2664.5	excessive	no	0.230449	0.0413927	3.08991	1.13033	0.579784	-0.221849	1.97823	2.37825	0.826075
35357	Female	9	18.79	0.832016	79.73	69.7	Mexican American	114	2.0569	low	2	0	1324	normal	no	0.0791812	2.43457	2.3962	2.15229	0.39794	-0.221849	1.26387	1.93847	0.944483
35383	Male	9	18.84	0.996573	84.0514	68.7	Mexican American	115	2.0607	meidan	3	0.03	2602.5	excessive	no	1.35793	1.3962	1.31175	0.447158	1.68574	0.0413927	1.06408	2.56282	1.43933
35386	Female	18	24.07	0.693151	75.5893	91.3	Non-Hispanic White	60	1.77815	low	13	0.61	2911	excessive	no	0.869232	0.755875	0.812913	-0.853872	0.322219	-0.39794	1.7387	2.41138	0.113943
35409	Female	14	27.73	1.65271	95.0806	88	Non-Hispanic White	36	1.5563	meidan	8	0.01	2651	excessive	yes	-0.552842	0.60206	-0.148742	-0.853872	-0.221849	0	1.1959	1.65398	0.50515
35411	Male	12	20.78	0.881664	81.1021	67.7	Mexican American	185	2.26717	high	6	0.01	1748	normal	no	0.380211	0.612784	2.48144	1.87737	4	2.39967	1.39005	2.60501	1.38917
35417	Female	6	15.41	0.0674591	52.6892	57.7	Non-Hispanic White	86	1.9345	high	0	0.01	1856	excessive	no	0.30103	1.4609	2.02531	1.01703	1.2014	-0.30103	0.936514	1.42488	0.986772
35419	Male	19	25.11	0.675554	75.0338	88.4	Mexican American	198	2.29667	low	66	82.7	3173	excessive	no	0.70757	0.982271	1.4456	0.30103	1.11059	0.462398	1.59218	2.43602	0.934498
35421	Male	16	28.73	1.76669	96.136	99	Mexican American	83	1.91908	meidan	10	0.02	2654	normal	yes	-0.154902	0.681241	1.89873	1.22011	2.73799	1.05308	0.960946	2.66878	-0.0457575
35425	Female	10	15.24	-0.946737	17.1886	58.1	Non-Hispanic White	77	1.88649	low	3	0.04	1616	normal	no	0.643453	1.04922	-0.148742	-0.154902	0.826075	-0.221849	1.97359	2.14361	0.897627
35427	Male	6	15.51	0.0634161	52.5282	51	Non-Hispanic Black	247	2.3927	low	0	0	1448.5	normal	no	1.11727	1.48714	2.66745	1.56229	0.919078	1.10721	1.84048	2.16414	1.79379
35428	Male	18	23.1	0.296027	61.6395	83.3	Non-Hispanic White	61	1.78533	meidan	9	60.4	4012	excessive	no	0.875061	0.653213	-0.148742	-0.853872	1.51587	0.431364	1.08279	1.81869	0.875061
35429	Male	14	28.13	1.86778	96.9103	96.2	Non-Hispanic White	168	2.22531	high	7	0.02	1881	normal	yes	0.176091	1.64738	0.869232	0.643453	1.22272	0.591065	1.2266	3.32211	0.579784
35448	Male	16	20.7	-0.0632734	47.4774	81.2	Non-Hispanic White	149	2.17319	low	9	0.02	3213.5	excessive	no	0.968483	1.34044	1.07918	-0.39794	0.491362	-0.39794	0.886491	2.19134	0.770852
35450	Male	8	27.33	2.46207	99.3093	91.2	Mexican American	54	1.73239	low	1	0	2107.5	excessive	yes	0.643453	0.0791812	1.56467	0.556303	2.39794	0.857332	1.01284	1.63779	0.20412
35451	Female	9	25.58	2.08978	98.1681	88	Mexican American	109	2.03743	low	3	0.1	1734	excessive	yes	0.643453	1.07188	1.63649	0.748188	2.70586	1.20952	0.334454	1.72477	0.477121
35476	Male	12	15.85	-1.18223	11.8557	62.4	Mexican American	190	2.27875	low	5	0.07	1847	normal	no	0.447158	1.0607	2.59988	0.380211	2.04139	0.579784	1.67486	3.02599	1.32015
35526	Male	14	20.81	0.455337	67.5567	67.2	Non-Hispanic Black	273	2.43616	meidan	8	0.03	1354	normal	no	0.662758	0.977724	2.65128	1.89927	2	0.732394	2.32862	2.62816	1.57978
35542	Female	10	22.62	1.49672	93.2767	73.8	Non-Hispanic White	37	1.5682	meidan	3	0.16	1310	normal	no	1.05308	1.35793	1.93802	1.65031	-0.522879	-0.69897	0.621176	1.85095	0.361728
35546	Female	12	22.66	1.14384	87.3656	73.4	Non-Hispanic Black	238	2.37658	high	5	0.92	1113	normal	no	0.477121	1.2014	3.71767	2.59879	0.681241	-0.522879	1.39898	1.82943	1.27184
35557	Male	15	30.61	2.06452	98.0516	102.7	Non-Hispanic White	222	2.34635	meidan	9	0	1701.5	normal	yes	0.778151	1.4014	0.875061	0.146128	1.3483	0	1.91004	2.06922	1.49276
35566	Male	10	16.71	-0.0891332	46.4488	64.2	Non-Hispanic White	106	2.02531	high	3	0.02	1658	normal	no	0.732394	0.681241	1.64147	1.17898	0.799341	-0.221849	0.91803	1.44592	0.612784
35605	Male	8	21.97	1.90842	97.1832	69.1	Other Race	136	2.13354	low	1	3.74	2531.5	excessive	yes	1.07555	2.00432	1.55267	0.755875	1.48996	0.20412	1.68922	1.86249	0.991226
35611	Female	16	18.89	-0.669946	25.1446	77.1	Non-Hispanic White	207	2.31597	high	11	0.06	2458.5	excessive	no	0.431364	2.37658	1.75051	1.35984	0.826075	-0.154902	1.78675	2.38527	0.792392
35697	Female	11	30.95	2.29054	98.9005	103	Non-Hispanic Black	218	2.33846	low	4	0.14	2422	excessive	yes	0.763428	1.2014	3.19312	2.76042	2.35411	0.556303	1.66285	3.61835	1.67852
35699	Male	13	42.39	2.74338	99.6959	118	Non-Hispanic Black	118	2.07188	meidan	7	0.06	2595	excessive	yes	0.857332	1.1038	1.60531	1.74819	1.95328	0.380211	1.3075	1.47378	0.462398
35700	Female	18	18.26	-1.30716	9.55792	73.5	Mexican American	145	2.16137	low	15	0.36	1420	normal	no	0.146128	1.21219	2.31597	1.29226	2.14301	0.60206	1.01578	1.78753	1.27184
35711	Male	10	16.86	-0.0154548	49.3835	63.8	Mexican American	91	1.95904	meidan	4	0.16	3353	excessive	no	0.361728	0.94939	1.01284	-0.0457575	1.6981	-0.221849	1.16495	1.2982	0.643453
35717	Male	17	21.88	0.114015	54.5387	74.7	Non-Hispanic Black	328	2.51587	high	11	0	2517.5	normal	no	0.544068	1.35984	1.90417	0.869232	1.33041	0.0791812	0.968016	2.54513	1.44871
35726	Male	18	25.09	0.833485	79.7714	93.6	Mexican American	249	2.3962	meidan	11	0.02	2978.5	excessive	no	0.414973	0.30103	1.32838	0.50515	0.977724	0.176091	0.765669	1.84236	1.31175
35727	Female	16	23.91	0.841646	80.0007	93.1	Mexican American	108	2.03342	low	9	0.21	3040	excessive	no	-0.09691	0.799341	2.38021	1.08279	1.87852	0.342423	1.08529	2.08246	0.934498
35730	Female	14	37.29	2.39388	99.1664	117.2	Mexican American	215	2.33244	meidan	7	0.01	1133.5	normal	yes	0.39794	2.35025	2.20952	1.10037	3.02531	1.44871	1.24993	2.41194	2.45667
35735	Male	9	14.42	-1.32673	9.22986	56.1	Mexican American	98	1.99123	low	3	0.02	1629	normal	no	0.230449	0.431364	0.986772	-0.39794	1.25285	0.0791812	2.36801	1.61194	1.4843
35739	Male	11	22.79	1.49905	93.307	85.2	Mexican American	143	2.15534	meidan	5	0.02	1533	normal	no	0.69897	1.35218	2.33244	1.54777	1.71684	0.230449	1.64335	3.22081	0.959041
35744	Male	13	16.09	-1.37672	8.42993	66.6	Non-Hispanic Black	193	2.28556	low	7	0.04	2307	excessive	no	0.934498	1.50379	2.70586	0.230449	0.838849	0.380211	0.943495	1.94176	0.986772
35746	Female	15	31.96	1.97846	97.6062	90.8	Mexican American	97	1.98677	low	9	0.01	1762	normal	yes	0.322219	1.12385	1.9284	1.48714	2.03743	0.447158	0.564666	1.86605	0.0791812
35761	Male	10	19.4	0.937247	82.5684	71.2	Non-Hispanic White	54	1.73239	low	3	0.53	1361	normal	no	-0.552842	0.612784	0.544068	-0.154902	0.740363	-0.522879	0.612784	1.23452	0.113943
35777	Male	10	16.25	-0.330981	37.0329	64.4	Non-Hispanic White	164	2.21484	meidan	4	0.13	2483	excessive	no	1.51455	2.60097	1.3032	0.380211	1.54033	0.361728	1.72008	1.87795	1.13672
35801	Male	13	17.27	-0.686744	24.6122	75.7	Non-Hispanic White	247	2.3927	high	7	0.01	4533.5	excessive	no	0.230449	2.05308	1.80277	1.05308	0.954243	0.113943	1.25358	2.28522	1.26482
35803	Female	13	40.03	2.59001	99.5201	126.1	Non-Hispanic Black	55	1.74036	meidan	7	0.11	1015.5	normal	yes	0.0413927	0.80618	1.1038	0.414973	1.29447	-0.30103	0.469822	0.788168	0.491362
35813	Male	14	16.85	-1.25973	10.3884	62.8	Mexican American	72	1.85733	low	6	0.02	3115.5	excessive	no	-0.552842	0.462398	1.09342	-0.30103	1.24055	-0.09691	0.874482	2.13615	1.11059
35817	Male	19	27.37	1.17507	88.0016	85.8	Non-Hispanic Black	141	2.14922	low	12	1.21	5788	excessive	no	0.0791812	0.380211	0.462398	-0.30103	2.96095	1.15836	0.984527	1.79817	1.57403
35819	Female	12	17.41	-0.387638	34.9142	64	Non-Hispanic White	153	2.18469	low	6	2.52	2025.5	excessive	no	0.662758	1.38021	1.42488	0.755875	1.29885	1.27646	1.94792	2.26264	1.39094
35830	Male	15	20.41	0.0833352	53.3207	65.2	Non-Hispanic Black	570	2.75587	low	9	7.26	1455.5	normal	no	0.579784	0.80618	3.58995	2.95182	3.93146	1.84757	1.91233	3.50059	1.49554
35845	Male	8	17.74	0.852171	80.294	68.2	Non-Hispanic White	106	2.02531	meidan	3	0.03	2095.5	excessive	no	0.633468	3.34242	1.79518	0.30103	0.770852	-0.0457575	1.87355	1.77041	1.23045
35847	Female	13	29.8	1.97504	97.5868	101.2	Mexican American	165	2.21748	meidan	7	0.01	758	normal	yes	0.176091	0.39794	2.54283	2.19033	0.819544	0.60206	0.981366	2.48876	0.982271
35855	Male	10	26.13	2.08427	98.1432	91.4	Mexican American	145	2.16137	low	3	0.01	3377	excessive	yes	0.176091	1.64444	1.02531	0.113943	2.52244	0.80618	1.02776	1.59483	0.770852
35857	Female	13	21.2	0.646015	74.0865	72.5	Mexican American	219	2.34044	low	6	0.05	1655	normal	no	0.20412	1.01284	3.03743	2.46389	3.03743	1.35025	1.28713	3.3888	1.50379
35864	Female	18	21.8	0.118577	54.7195	75.8	Non-Hispanic Black	65	1.81291	meidan	11	0.02	2190	excessive	no	0.0791812	1.5977	2.03743	0.832509	2.00432	0.544068	0.255273	1.93847	0.322219
35869	Male	17	22.37	0.272804	60.7498	78.7	Non-Hispanic White	176	2.24551	high	10	157	4015.5	excessive	no	0.342423	1.12385	1.78746	0.973128	1.61384	0.518514	1.76953	2.4869	0.491362
35873	Female	6	16.94	0.879537	81.0445	61.8	Other Race	121	2.08279	meidan	0	0.01	2475.5	excessive	no	0.278754	0.792392	2.43136	1.96332	0.892095	0.20412	2.26489	2.20121	1.0607
35920	Female	16	28.25	1.53023	93.702	94.7	Mexican American	94	1.97313	meidan	9	0.01	1127.5	normal	no	0.447158	0.740363	2.56585	2.24304	0.544068	-0.30103	1.12678	1.48799	0.556303
35930	Male	9	18.32	0.828274	79.6242	62.9	Non-Hispanic White	152	2.18184	high	4	0.01	2489	excessive	no	1.93349	2.0086	0.944483	0.230449	1.63849	0.342423	1.21325	1.55352	1.11059
35933	Male	6	15.09	-0.260795	39.7125	47.2	Mexican American	29	1.4624	meidan	0	0.04	1788.5	excessive	no	0.322219	0.255273	0.892095	0.0413927	0.431364	-0.522879	0.58995	2.61556	0.176091
35938	Female	19	21.4	-0.0760258	46.9699	80	Mexican American	185	2.26717	low	14	1.58	2925.5	excessive	no	0.875061	3.46982	2.38021	1.08279	0.531479	-0.0457575	1.16495	3.33416	0.954243
35948	Male	15	53.82	3.09421	99.9013	152.1	Mexican American	179	2.25285	low	8	54.1	1590.5	normal	yes	0.255273	0.968483	1.32015	0.146128	1.46538	0	0.74351	2.24475	1.53908
35962	Female	10	19.58	0.82765	79.6066	71.2	Mexican American	50	1.69897	meidan	4	0.01	2783.5	excessive	no	0.113943	0.579784	1.25285	1.03743	1.4133	-0.154902	1.20952	2.55665	0.857332
35964	Female	13	49.81	2.8636	99.7906	124.7	Non-Hispanic Black	203	2.3075	low	6	0.46	1247.5	normal	yes	1.8488	1.48855	3.04139	2.52634	1.79934	0.568202	1.88098	3.02233	1.53908
35967	Male	10	22.84	1.6765	95.318	83.2	Non-Hispanic White	124	2.09342	high	3	0.02	2375	excessive	yes	0.146128	2.43933	0.792392	-0.0457575	1.02531	0.113943	1.2393	2.12297	1.13672
35971	Male	18	30.19	1.77655	96.2179	104.6	Non-Hispanic White	185	2.26717	meidan	15	0	4623	excessive	yes	0.740363	1.36173	1.92531	0.623249	1.10721	0.447158	1.49485	2.62382	1.21219
35981	Female	10	16.35	-0.351223	36.271	60.9	Non-Hispanic White	40	1.60206	high	4	0.17	1637	normal	no	-0.552842	0.414973	0.146128	-0.853872	0.20412	-0.853872	1.41597	2.84702	0.0413927
35987	Male	16	34.3	2.35669	99.0781	113.7	Non-Hispanic White	176	2.24551	meidan	10	1.79	2029	normal	yes	1.19866	1.34044	0.963788	-0.0457575	0.80618	-0.30103	1.26717	2.82413	1.09691
36009	Male	18	19.76	-0.974125	16.4997	71.6	Non-Hispanic Black	140	2.14613	meidan	13	13.6	3104.5	excessive	no	-0.0457575	1.08279	1.8739	1.45939	1.78462	0.322219	0.572872	2.56227	0.963788
36012	Male	6	16.7	0.803185	78.9066	46.9	Non-Hispanic White	131	2.11727	high	0	0.43	1231	normal	no	0.380211	1.90417	1.35984	0.380211	0.579784	-0.154902	0.702431	1.76552	0.724276
36023	Male	16	19.34	-0.616989	26.8621	70.4	Non-Hispanic White	61	1.78533	meidan	10	0.01	3213	excessive	no	-0.552842	1.11727	1.26717	0.113943	0.845098	-0.522879	0.954243	0.865104	0.633468
36028	Female	8	16.88	0.393969	65.3198	61.2	Non-Hispanic Black	75	1.87506	meidan	3	0.06	2403	excessive	no	0.755875	1.51983	2.02531	1.65225	1.06446	-0.09691	1.19783	1.85254	1.05308
36042	Female	9	13.44	-2.01079	2.21736	48	Mexican American	77	1.88649	low	3	0.01	1494.5	normal	no	0.518514	0.886491	2.98811	2.85914	2.26717	0.819544	1.44623	1.44793	1.26951
36054	Male	13	18.53	-0.102336	45.9245	62.2	Other Race	170	2.23045	meidan	6	0	2479	excessive	no	0	1.4609	1.46835	0.39794	1.11059	-0.221849	1.39637	1.73231	0.763428
36055	Male	13	19.82	0.374945	64.6149	65.6	Non-Hispanic Black	254	2.40483	meidan	6	0.15	2965	excessive	no	1.30535	0.924279	2.89708	1.69285	1.64345	0.255273	1.55279	1.83493	1.0569
36073	Male	19	23.07	0.101166	54.029	79.7	Mexican American	117	2.06819	low	66	3.64	1469	normal	no	0.986772	0.414973	2.67852	2.18184	2.36549	0.623249	0.755112	1.6013	0.963788
36078	Male	13	22.06	0.99827	84.0926	78.5	Non-Hispanic Black	219	2.34044	meidan	7	0.05	1974.5	normal	no	0.740363	1.8055	2.75664	1.96614	1.13354	0.0413927	1.95492	2.55073	1.45484
36083	Female	19	29.53	1.46487	92.8522	91.4	Mexican American	64	1.80618	meidan	13	0.04	2891	excessive	no	0.0791812	1.55267	2.25768	1.78247	1.5682	0.0791812	0.564666	3.20503	0.672098
36096	Male	15	31.67	2.16662	98.4868	99.6	Mexican American	147	2.16732	high	8	0.13	883.5	normal	yes	-0.552842	0.643453	1.81491	0.414973	0.568202	-0.39794	0.376577	1.67321	0
36098	Male	13	17.39	-0.625028	26.5976	66.5	Non-Hispanic Black	98	1.99123	meidan	6	0.38	2413.5	excessive	no	0.278754	0.623249	1.26007	0.255273	0.716003	-0.39794	0.676694	2.91548	0.414973
36103	Female	12	16.4	-0.85942	19.5054	64.5	Mexican American	47	1.6721	meidan	5	0.01	1984	normal	no	-0.221849	0.50515	1.25527	0.0791812	0.146128	-0.853872	1.11727	1.53643	0.462398
36109	Male	9	16.31	-0.0352048	48.5958	61.5	Mexican American	101	2.00432	low	3	0.03	2797.5	excessive	no	0.380211	1.24797	2.02938	0.863323	0.643453	0.146128	1.37457	1.59184	0.919078
36110	Male	15	30.22	2.02414	97.8522	105.2	Mexican American	301	2.47857	high	9	0.03	2733	excessive	yes	1.06819	0.278754	0.973128	-0.39794	1.87506	0.39794	1.5172	2.46022	1.48714
36152	Male	12	20.19	0.720104	76.427	70.2	Non-Hispanic White	121	2.08279	high	5	0.01	2428.5	excessive	no	0.924279	1.94201	1.95999	1.26951	1.34635	-0.154902	0.547775	1.31366	0.20412
36158	Male	8	16.27	0.183046	57.2619	56.1	Non-Hispanic White	97	1.98677	meidan	3	0.55	2167	excessive	no	0.447158	0.982271	1.52504	0.919078	0.832509	0.633468	1.45939	1.86876	1.31175
36163	Male	10	16.03	-0.455821	32.4259	63.4	Non-Hispanic White	112	2.04922	high	4	0.04	1878.5	excessive	no	0.70757	3.38382	1.61278	0.732394	1.1959	-0.0457575	1.15836	1.1313	0.94939
36170	Male	14	18.79	-0.276285	39.1165	68.2	Other Race	173	2.23805	low	9	0.02	3238.5	excessive	no	0.531479	0.50515	0.748188	-0.154902	1.34635	0.255273	1.21722	1.487	1.15836
36175	Female	6	19.51	1.72417	95.7662	63.1	Non-Hispanic White	43	1.63347	high	1	0	2063.5	excessive	yes	0.623249	1.67394	1.66558	0.755875	0.69897	0.113943	1.306	1.5422	1.52114
36196	Male	12	15.81	-1.20847	11.3433	58.6	Other Race	184	2.26482	meidan	6	0.01	1325	normal	no	0.568202	0.716003	1.28556	0.633468	1.33646	-0.30103	1.57252	1.71273	1.27416
36199	Male	18	22.59	0.136158	55.4152	74.4	Non-Hispanic Black	153	2.18469	low	13	1.5	2033	normal	no	0.414973	1.0607	1.54158	1.60097	1.89265	0.462398	1.2465	2.11578	0.94939
36212	Male	14	22.14	0.825957	79.5586	81.5	Other Hispanic	209	2.32015	meidan	8	0.01	2105	normal	no	0.447158	0.863323	2.78462	1.98945	1.59106	0.851258	1.50569	2.73081	1.49831
36221	Female	14	21.04	0.430806	66.6695	67	Other Race	244	2.38739	meidan	8	0.01	2492	excessive	no	0.633468	0.414973	3.1271	2.61066	1.8739	0.778151	0.816241	2.91114	0.50515
36224	Male	6	13.82	-1.52149	6.40684	55	Non-Hispanic White	94	1.97313	high	0	0.01	1652	excessive	no	0	1.99957	0.886491	0.146128	0.20412	-0.30103	1.15168	1.42586	0.681241
36238	Male	18	26.3	1.10498	86.5415	85.7	Non-Hispanic Black	246	2.39094	low	15	0.19	1513.5	normal	no	0.146128	0.447158	2.59329	0.113943	1.7364	0.361728	0.737987	1.625	0.78533
36239	Male	10	17.96	0.458147	67.6577	62	Other Race	107	2.02938	low	4	0.3	2062	excessive	no	0.755875	1.60746	1.60531	0.380211	0.778151	-0.30103	1.6001	2.32889	1.12385
36248	Male	18	26.08	1.05827	85.5035	95.2	Non-Hispanic White	476	2.67761	high	13	0.12	2256	normal	no	0.633468	1.34242	1.25768	0.954243	2.92428	1.58092	1.64335	2.08034	1.47567
36252	Female	7	15.88	0.151254	56.0112	57.5	Non-Hispanic Black	134	2.1271	low	0	0.54	1998	excessive	no	0.579784	0.875061	2.4609	1.99476	1.85794	0.380211	1.58816	2.37585	1.4014
36253	Male	17	23.88	0.7038	75.9221	85.3	Non-Hispanic White	108	2.03342	meidan	10	0.09	2838.5	excessive	no	-0.552842	0.78533	1.09691	-0.853872	0.414973	-0.522879	0.287802	1.55835	0.431364
36254	Male	17	20.39	-0.438862	33.0381	80.1	Non-Hispanic Black	238	2.37658	meidan	10	0.49	2341.5	normal	no	0.869232	1.02531	2.7796	2.47129	0.986772	0.255273	1.6001	2.253	1
36255	Male	8	31.53	2.66738	99.6178	101.1	Non-Hispanic Black	201	2.3032	low	2	4.56	1726	excessive	yes	1.65801	2.19033	2.10037	1.29885	2.68753	1.12057	2.49592	1.94665	1.33445
36264	Male	10	17.53	0.285978	61.2552	65.5	Non-Hispanic White	113	2.05308	high	4	0.01	1772	normal	no	0.361728	1.85854	0.770852	-0.221849	0.176091	0.146128	1.25527	1.34596	0.792392
36288	Male	14	29.48	2.01535	97.8066	103.2	Non-Hispanic White	130	2.11394	meidan	8	0.21	3177.5	excessive	yes	0.39794	0.977724	0.531479	-0.853872	1.57054	-0.0457575	1.16909	1.28194	0.986772
36312	Male	14	26.03	1.58774	94.3828	91.5	Other Hispanic	222	2.34635	high	7	0.03	2855.5	excessive	no	0.380211	1.34439	1.53656	-0.0457575	0.838849	0.146128	1.72123	2.38065	1.47422
36322	Male	17	22.01	0.157148	56.2436	73.8	Mexican American	150	2.17609	meidan	10	0.18	2898	excessive	no	-0.30103	0.544068	0.732394	-0.39794	0.763428	-0.30103	1.32428	1.90233	0.982271
36326	Female	17	22.89	0.508513	69.4453	75.3	Non-Hispanic White	221	2.34439	meidan	11	3.38	2297.5	excessive	no	0.934498	1.34242	2.62221	0.995635	1.94002	0.591065	1.62521	2.6719	1.09691
36330	Male	6	15.83	0.286189	61.2633	56	Other Race	44	1.64345	low	0	0.13	2482.5	excessive	no	0.39794	2.13033	1.34242	-0.522879	0.146128	-0.853872	0.755112	1.89143	0.462398
36337	Male	13	19.85	0.384852	64.9827	68.5	Mexican American	203	2.3075	meidan	6	0	1237.5	normal	no	0.70757	1.13354	3.44248	2.95231	1.59439	0.361728	1.00043	2.39531	0.819544
36364	Female	6	15.81	0.311292	62.2211	54	Mexican American	56	1.74819	meidan	0	0.27	2271	excessive	no	0.939519	1.35025	1.15229	-0.09691	2.26951	0.78533	1.89315	2.07456	1.07555
36366	Male	15	17.36	-1.31231	9.47081	70.3	Mexican American	52	1.716	meidan	10	0.01	2190	normal	no	0.0791812	0.995635	1.14301	0.176091	2.86864	1.41497	0.305351	1.05767	0.361728
36377	Male	12	16.92	-0.556107	28.9069	63.5	Mexican American	104	2.01703	meidan	6	0	2730	excessive	no	0.361728	1.11394	1.5966	1.17898	1.65225	0.690196	0.510545	1.72428	0.431364
36378	Male	14	18.42	-0.43876	33.0418	67.5	Non-Hispanic White	225	2.35218	meidan	8	0.55	3003.5	excessive	no	0.934498	1.56585	1.32015	0.322219	1.4624	0.30103	2.09033	1.82302	0.995635
36380	Male	10	16.73	-0.0791686	46.8449	60.8	Mexican American	88	1.94448	low	3	0.03	2222.5	excessive	no	0.113943	2.57634	1.01284	-0.221849	0.255273	-0.522879	0.835056	1.7026	0.462398
36392	Female	13	17.44	-0.626386	26.5531	68.2	Mexican American	147	2.16732	high	7	0.09	2608.5	excessive	no	0.30103	1.06446	1.35793	0.518514	0.792392	-0.522879	1.1452	2.26576	1.3075
36403	Male	16	21.22	0.120873	54.8104	73.2	Mexican American	122	2.08636	meidan	8	36	1330.5	normal	no	0.0791812	1.30963	1.72591	0.69897	0.770852	-0.154902	0.878522	2.7622	0.50515
36420	Female	16	23.09	0.663389	74.6459	84.8	Non-Hispanic White	175	2.24304	meidan	10	0.02	2038	excessive	no	0.20412	2.11394	2.716	2.45025	0.380211	-0.09691	1.3784	1.85739	1.14922
36423	Male	12	16.3	-0.901896	18.3556	63.2	Non-Hispanic Black	155	2.19033	meidan	7	0.23	2700	excessive	no	0.322219	0.176091	2.93852	1.84323	0.995635	-0.09691	1.20952	1.5904	1.33445
36429	Female	9	16.62	0.0302959	51.2084	58	Non-Hispanic Black	102	2.0086	meidan	3	0	2631.5	excessive	no	-0.30103	0.770852	3.05308	1.58771	0.20412	0.50515	1.28217	2.3425	1.30535
36441	Female	12	20.48	0.647287	74.1277	78.6	Mexican American	89	1.94939	low	6	0.04	1177	normal	no	-0.09691	1.37475	2.23805	1.11059	0.531479	0.20412	0.528917	1.4128	0.176091
36452	Female	19	20.61	-0.344713	36.5155	77.4	Non-Hispanic White	326	2.51322	meidan	15	0.02	1904.5	normal	no	0.826075	2.03342	1.76268	1.08991	1.98227	0.380211	1.77217	1.9489	1.40824
36457	Female	14	21.98	0.671845	74.9159	71.7	Non-Hispanic Black	84	1.92428	low	8	0.28	2514	excessive	no	0.278754	1.617	2.42813	2.17026	1.26245	-0.09691	1.09552	2.51774	0.845098
36463	Male	6	15.86	0.30609	62.0232	52.4	Non-Hispanic White	40	1.60206	meidan	1	0	1686	excessive	no	0.447158	1.55145	0.924279	0.633468	0.361728	-0.522879	1.89515	1.57461	0.361728
36492	Female	6	14.23	-0.826811	20.4172	52.2	Non-Hispanic White	108	2.03342	high	0	0	1610	excessive	no	0.176091	1.76193	1.34242	0	0.531479	-0.522879	0.981366	1.06258	1.01703
36497	Female	13	19.72	0.230076	59.0984	76.3	Non-Hispanic White	164	2.21484	high	7	0.01	1887.5	normal	no	1.04139	1.79518	1.93044	1.37475	-0.221849	-0.39794	1.70053	2.21189	1.08279
36500	Female	12	22.01	1.01091	84.3971	79	Non-Hispanic Black	78	1.89209	high	7	0.03	2323.5	excessive	no	0.0413927	2.20952	0.60206	-0.221849	0.0413927	-0.30103	0.990783	0.797268	0.812913
36512	Male	13	25.38	1.61492	94.6836	93.3	Non-Hispanic Black	182	2.26007	high	6	0.02	3552.5	excessive	no	0.0791812	1.78032	2.36736	1.57634	1.00432	0.0791812	1.81445	2.41327	1.35793
36524	Male	18	19.81	-0.950513	17.0926	73.5	Mexican American	64	1.80618	low	11	0.02	3012.5	excessive	no	-0.154902	1.39445	1.71096	-0.221849	2.47422	0.908485	0.0334238	1.06258	-0.09691
36531	Male	17	32.34	2.1294	98.3389	112.2	Mexican American	107	2.02938	meidan	11	0.01	1247.5	normal	yes	-0.0457575	0.50515	1.97727	1.79865	0.755875	-0.39794	0.657056	2.64788	0.826075
36565	Female	10	14.67	-1.30844	9.53616	58.6	Mexican American	31	1.49136	low	3	0	492	normal	no	0.322219	0.69897	1.11394	-0.853872	2.89487	1.18752	0.943495	1.78711	0.342423
36593	Male	18	27.39	1.32078	90.6713	87.5	Mexican American	202	2.30535	meidan	15	0.1	1725.5	normal	no	0.544068	0.612784	2.15534	1.75282	0.968483	-0.154902	1.01578	2.07529	0.792392
36595	Female	8	15.28	-0.419157	33.7551	51.1	Non-Hispanic Black	108	2.03342	low	2	0.51	1826.5	excessive	no	0.146128	0.819544	2.24055	1.6902	1.4843	0.176091	1.62449	1.54382	0.826075
36615	Female	10	18.87	0.621156	73.2752	67.7	Non-Hispanic White	212	2.32634	high	3	0.01	1919.5	excessive	no	1.13354	1.33846	2.25768	0.90309	1.60423	0.447158	1.41363	1.3485	1.48287
36623	Female	6	13.99	-1.04805	14.7308	54.5	Other Race	39	1.59106	high	0	0	1193	normal	no	-0.30103	1.03342	1.33846	-0.853872	0.0413927	-0.39794	0.902547	0.959518	-0.522879
36626	Female	9	14.22	-1.36958	8.54083	53.8	Non-Hispanic Black	59	1.77085	meidan	2	0.13	1595	normal	no	-0.0457575	0.748188	1.29226	0.20412	3.22272	1.69197	1.31513	1.487	0.851258
36633	Male	11	16.74	-0.351942	36.2441	59.6	Non-Hispanic Black	320	2.50515	low	6	0.97	2630.5	excessive	no	0.770852	1.33646	2.67669	2.09691	1.81425	0.477121	2.98294	2.75546	1.48714
36640	Female	6	18.48	1.44264	92.5439	60.5	Mexican American	95	1.97772	low	0	0.45	1792.5	excessive	no	1.32222	0.929419	1.41996	0.230449	1.60314	0.322219	1.29513	1.45803	0.863323
36656	Female	13	36.11	2.41427	99.2117	107	Mexican American	102	2.0086	low	8	0.13	3389.5	excessive	yes	1.13354	1.12057	0.973128	-0.39794	2.00432	0.690196	0.861534	1.79775	1.08279
36660	Male	7	25.38	2.51373	99.4027	81.8	Mexican American	22	1.34242	meidan	1	0.1	1430.5	normal	yes	-0.39794	2.93044	0.278754	-0.853872	1.63448	0.0791812	0.806858	1.5731	0.342423
36661	Female	14	21.29	0.498039	69.0772	75	Non-Hispanic Black	96	1.98227	low	8	3.62	2410.5	excessive	no	0.342423	2.75891	2.27646	1.74896	0.623249	-0.221849	1.04493	2.30257	0.591065
36668	Male	16	18.7	-0.920284	17.8712	70.5	Non-Hispanic Black	151	2.17898	meidan	11	0	3586	excessive	no	0.230449	1.29447	2.58433	1.90417	0.380211	0.0413927	0.796574	1.35603	0.80618
36672	Female	19	24.91	0.79591	78.6958	78.1	Non-Hispanic White	169	2.22789	high	15	0.1	1079	normal	no	0.886491	1.06819	1.36361	0.963788	1.02938	0.176091	1.85163	1.95148	1.15836
36673	Female	13	15.26	-1.82364	3.41036	57.4	Other Race	54	1.73239	high	6	0	2209	excessive	no	-0.39794	1.43933	2.17898	-0.154902	0.591065	-0.221849	1.39515	1.0983	0.869232
36695	Male	13	23.88	1.37098	91.4809	88.3	Non-Hispanic Black	129	2.11059	low	7	0.03	1198.5	normal	no	-0.552842	0.342423	0.880814	0.146128	1.1271	0.0791812	0.401401	2.43254	0.672098
36721	Male	17	18.23	-1.48518	6.87484	68.9	Non-Hispanic Black	101	2.00432	low	10	0.09	1887.5	normal	no	0.146128	1.11394	2.3075	0.380211	1.09691	-0.221849	0.642465	1.85854	0.78533
36727	Male	13	17.7	-0.471894	31.8501	69.7	Non-Hispanic White	55	1.74036	meidan	7	0.01	2213	excessive	no	0.0413927	0.819544	2.20683	-0.09691	0.579784	-0.522879	0.657056	2.00847	-0.677781
36730	Female	18	27.64	1.30257	90.3639	85.2	Non-Hispanic White	139	2.14301	high	13	1.76	2162.5	excessive	no	0.39794	1.74741	1.30535	1	0.963788	0	1.60627	1.65523	0.826075
36763	Male	18	28.34	1.48987	93.187	96.9	Mexican American	275	2.43933	low	13	0.01	1908	normal	no	1.0607	1.35025	1.96755	1.48572	2.43136	0.832509	1.08778	1.8776	1.65418
36782	Male	14	22.99	1.02801	84.8027	75.5	Non-Hispanic White	198	2.29667	meidan	8	0.04	1253	normal	no	0.230449	0.544068	0.851258	-0.30103	1.78675	1.07918	1.09272	3.13318	1.14301
36817	Female	19	25.35	0.877792	80.9972	89	Non-Hispanic Black	118	2.07188	low	13	0.17	2353.5	excessive	no	0.176091	0.875061	2.51188	1.36361	1.46389	-0.30103	1.81544	2.85208	0.934498
36821	Male	15	23.09	0.87145	80.8246	79.3	Non-Hispanic White	226	2.35411	high	9	0.09	3023.5	excessive	no	1.03342	1.29447	1.29447	0.477121	2.17609	0.672098	1.97396	2.14464	1.37291
36825	Female	11	28.01	2.04267	97.9457	81.6	Mexican American	177	2.24797	low	6	0.01	1309.5	normal	yes	0.0791812	2.33041	1.77012	-0.30103	4.28103	2.6149	1.88593	1.94077	1.22531
36826	Female	16	18.98	-0.63123	26.3945	72.9	Non-Hispanic White	224	2.35025	low	10	0.8	2573.5	excessive	no	0.929419	1.29226	1.44091	0.819544	1.4133	-0.09691	1.39005	1.58444	1.22789
36828	Female	17	48.82	2.55366	99.467	135.9	Non-Hispanic Black	79	1.89763	low	11	1.61	1316.5	normal	yes	0.491362	0.380211	1.88986	1.55267	1.21219	-0.30103	1.04493	1.63043	0.60206
36837	Female	6	15.43	0.0802708	53.1989	54.8	Other Race	150	2.17609	low	0	0	1960	excessive	no	0.748188	1.2878	1.49969	0.431364	3.34439	1.80209	1.62377	1.78986	1.65514
36840	Male	19	20.8	-0.733674	23.1574	74.4	Non-Hispanic Black	248	2.39445	meidan	15	0.18	3670	excessive	no	0.845098	1.26245	2.42975	1.84386	1.69197	0.30103	0.993877	2.00393	1.04139
36859	Female	17	30.86	1.73353	95.85	101.4	Non-Hispanic White	117	2.06819	high	11	0.01	1363	normal	yes	0.30103	0.491362	1.3784	1.29003	0.716003	0.113943	1.25696	1.74068	1.22011
36866	Male	19	28.64	1.40792	92.0423	99.9	Non-Hispanic Black	148	2.17026	low	15	0.04	2490	normal	no	0.322219	0.462398	1.55145	1.0607	0.477121	-0.522879	0.628389	1.4813	0.653213
36870	Male	14	16.27	-1.62887	5.16701	65	Other Race	264	2.4216	meidan	8	0.01	2060	normal	no	0.361728	0.591065	1.34635	0.491362	1.57978	-0.0457575	0.865696	1.24279	0.740363
36878	Male	7	21.46	2.04207	97.9428	68.1	Mexican American	44	1.64345	low	1	0.01	1652	excessive	yes	0.0791812	1.98046	1.18469	0.518514	1.77305	-0.09691	0.932981	1.12287	0.431364
36892	Male	15	22.5	0.722508	76.5009	75.3	Non-Hispanic Black	137	2.13672	low	8	0.15	3497	excessive	no	0.176091	0.724276	1.38382	0.568202	1.3962	-0.0457575	1.15836	1.70714	0.886491
36919	Female	10	17.29	0.063216	52.5203	63.4	Non-Hispanic Black	196	2.29226	low	3	0.27	1440.5	normal	no	0.70757	1.74429	2.64738	1.86332	1.57864	0.431364	1.55546	2.47841	1.34044
36922	Female	17	25.08	0.973996	83.4971	85.2	Mexican American	62	1.79239	low	11	0.02	1680	normal	no	0.146128	1.93852	1.85794	1.08636	0.90309	-0.30103	0.71433	2.04383	0.531479
36927	Female	17	30.58	1.70709	95.6097	87	Non-Hispanic Black	161	2.20683	meidan	11	0	1157	normal	yes	0.60206	1.58995	2.98811	2.17609	2.82086	1.13354	0.870404	2.82162	0.880814
36939	Female	12	14.41	-2.09118	1.82558	64.5	Non-Hispanic White	74	1.86923	meidan	6	0.03	1572	normal	no	0.763428	0.342423	0.518514	-0.30103	0.633468	-0.39794	1.19368	1.95148	0.991226
36943	Female	8	20.01	1.39141	91.7949	75	Mexican American	49	1.6902	meidan	2	0.02	1336	normal	no	0.0791812	1.3962	1.7767	1.10721	0.959041	-0.221849	1.18583	1.73231	0.778151
36956	Male	19	24.51	0.520602	69.8678	89.4	Mexican American	149	2.17319	meidan	13	0.12	3438	excessive	no	0.230449	0.799341	1.93702	0.462398	1.54283	0.255273	1.15168	2.85844	1.37658
36966	Female	13	33.54	2.26465	98.8233	100.5	Non-Hispanic White	64	1.80618	meidan	6	0.08	1757.5	normal	yes	-0.221849	1.14301	2.59218	1.88081	0.322219	-0.522879	0.806858	2.83616	0.462398
36967	Female	13	19.88	0.279501	61.007	65.1	Non-Hispanic Black	243	2.38561	high	7	0	1772.5	normal	no	0.431364	0.934498	2.83632	2.63246	1.38202	0	1.74718	2.25919	1.30103
36988	Female	7	17.65	0.939165	82.6177	60.9	Non-Hispanic White	100	2	meidan	1	0.05	1727	excessive	no	0.447158	1.68842	0.748188	-0.853872	0.0791812	0.0791812	0.635484	1.58749	0.431364
36994	Female	13	17.33	-0.676325	24.9417	67.6	Non-Hispanic Black	198	2.29667	meidan	7	0	2007	excessive	no	0.991226	3.43775	1.93298	1.35793	1.41497	-0.0457575	1.89115	1.91887	1.2014
36999	Female	8	14.17	-1.18414	11.8178	51.8	Non-Hispanic Black	82	1.91381	high	2	0	982	normal	no	0.176091	1.87737	1.68842	0.939519	2.40312	0.80618	1.28375	3.00347	1.1038
37000	Female	9	15.59	-0.484906	31.3872	61.9	Non-Hispanic White	86	1.9345	meidan	3	2.74	1868	excessive	no	0.39794	1.30535	1.31597	0.113943	0.672098	-0.0457575	1.34733	1.62644	1.27184
37010	Male	11	16.78	-0.331401	37.0171	63.6	Mexican American	147	2.16732	meidan	4	0.03	1629	normal	no	0.361728	0.919078	2.03342	0.431364	1.26007	-0.154902	1.24105	1.27138	0.863323
37053	Female	8	15.73	-0.160993	43.605	56.6	Non-Hispanic White	88	1.94448	low	0	0.01	1203	normal	no	0.230449	2.59329	1.25285	0.591065	1.19312	-0.09691	2.10408	1.57623	1.4609
37059	Male	6	17.05	0.980243	83.6517	57.3	Non-Hispanic White	175	2.24304	low	0	0.23	1034	normal	no	0.763428	1.44091	0.732394	-0.522879	0.633468	0.897627	2.0172	2.35698	1.12385
37072	Male	16	28.42	1.72334	95.7586	103.2	Mexican American	140	2.14613	low	10	1.54	2304	normal	yes	0.838849	1.77159	3.0569	0.845098	1.29447	0.20412	1.23198	3.10314	1.35603
37079	Male	15	23.38	0.940441	82.6504	82.4	Non-Hispanic White	123	2.08991	low	10	0.03	1939	normal	no	0.361728	2.32428	2.13988	-0.0457575	1.03743	0.146128	0.726727	1.34596	0.70757
37085	Male	14	21.65	0.697815	75.7354	78.8	Mexican American	93	1.96848	meidan	7	0.01	1647.5	normal	no	-0.0457575	2.22272	2.18752	0.477121	0.462398	-0.522879	0.708421	1.83575	0.845098
37097	Female	18	25.42	0.957326	83.0799	97.5	Mexican American	131	2.11727	meidan	13	0.01	1505	normal	no	0.361728	1.09691	3.0569	2.50243	0.662758	0.342423	1.03623	2.04999	-0.154902
37098	Male	13	19.86	0.388143	65.1045	86.5	Mexican American	84	1.92428	low	6	0.01	2060	normal	no	-0.154902	0.770852	0.681241	0	0.995635	0	0.950851	1.55594	0.799341
37104	Male	13	16.58	-1.0706	14.2174	65	Non-Hispanic Black	337	2.52763	meidan	7	0.02	1972.5	normal	no	0.838849	1.06819	1.72835	2.31387	2.4014	1.01284	1.35141	3.42937	1.3962
37121	Male	16	22.78	0.599737	72.5659	77.7	Non-Hispanic White	83	1.91908	meidan	10	0.3	2117	normal	no	0.176091	0.672098	0.929419	-0.39794	0	-0.39794	0.776701	0.902547	0.724276
37137	Female	6	16.01	0.424013	66.4222	53.3	Mexican American	43	1.63347	meidan	0	0.02	1618.5	excessive	no	0.230449	0.462398	1.13354	0.20412	1.84448	0.255273	-0.187087	0.810904	-0.39794
37149	Male	17	25.57	1.10086	86.4522	86.7	Non-Hispanic White	416	2.61909	high	10	0.02	3690	excessive	no	0.230449	1.09342	1.96614	1.24551	0.361728	0.477121	1.62593	2.69921	1.5682
37152	Female	19	20.06	-0.553209	29.006	69.7	Non-Hispanic White	84	1.92428	low	15	0.2	2404	excessive	no	0.255273	0.94939	2.15229	1.52504	0.963788	-0.30103	1.11494	1.37949	0.880814
37170	Female	17	20.76	-0.107649	45.7137	73	Non-Hispanic White	228	2.35793	meidan	10	189	2694.5	excessive	no	0.70757	2.22789	2.95472	2.78604	1.80754	0.579784	1.38364	2.78507	1.49554
37177	Male	16	24.94	1.12045	86.8738	89.6	Mexican American	118	2.07188	meidan	10	0.06	2852	excessive	no	0.414973	1.18469	1.72428	0.875061	2.11394	0.568202	1.11727	1.86876	0.799341
37180	Female	18	18.91	-0.977186	16.4239	64.3	Non-Hispanic Black	68	1.83251	low	13	0.23	2024	excessive	no	-0.154902	2.37658	2.3962	1.70501	1.12385	-0.0457575	0.781755	3.24661	0.146128
37185	Female	10	17.72	0.230468	59.1136	63.8	Non-Hispanic Black	128	2.10721	high	4	0.03	1884.5	excessive	no	0.30103	0.959041	3.03743	2.31597	1.68395	0.342423	1.18583	1.98538	0.662758
37198	Male	9	18.23	0.797235	78.7343	68.9	Mexican American	78	1.89209	meidan	2	0.06	1664.5	normal	no	0.20412	1.89432	1.91645	1.22011	0.880814	-0.154902	1.5563	1.51759	1.08991
37200	Female	14	32.25	2.0849	98.1461	99.5	Mexican American	132	2.12057	low	8	0.03	2968	excessive	yes	0.20412	1.27646	2.52114	1.85065	1.92428	0.544068	0.621176	2.47936	0.892095
37217	Male	14	16.68	-1.36371	8.63301	65.8	Non-Hispanic White	88	1.94448	high	7	0.01	2043	normal	no	0.342423	2.07555	0.986772	0.0413927	0.826075	-0.154902	0.676694	1.56301	0.623249
37219	Male	17	25	0.975646	83.538	85.2	Non-Hispanic White	247	2.3927	high	13	12.5	1567	normal	no	0.643453	0.672098	1.27646	0.447158	1.38917	0.278754	1.47741	2.60828	1.37658
37220	Female	11	20.64	0.888144	81.2768	74.3	Mexican American	189	2.27646	low	5	0.04	3334	excessive	no	0.176091	0.146128	1.38021	1.10721	1.22011	0.322219	1.48883	2.89586	1.0607
37227	Female	14	31.01	1.98491	97.6423	101	Mexican American	79	1.89763	meidan	8	0.03	2450.5	excessive	yes	0.612784	1.61805	1.85187	0.90309	0.770852	-0.39794	0.89098	1.7495	0.763428
37231	Male	12	16.56	-0.751537	22.6165	59.7	Non-Hispanic Black	126	2.10037	high	6	0.01	1700.5	normal	no	0.176091	0.39794	2.85003	2.12057	2.13672	1.01284	1.46479	2.94901	0.78533
37235	Female	16	19.49	-0.422406	33.6365	66.3	Non-Hispanic Black	306	2.48572	meidan	10	0.01	2147.5	excessive	no	0.113943	1.70927	2.84696	2.38021	3.29226	1.89098	1.37051	3.49468	1.07188
37237	Male	14	21.31	0.603329	72.6855	76.1	Non-Hispanic White	310	2.49136	low	8	0.03	4273.5	excessive	no	0.113943	0.929419	1.57634	0.755875	0.851258	0.361728	1.74772	2.37645	1.66745
37245	Female	17	21.12	0.0108949	50.4346	76.2	Non-Hispanic Black	311	2.49276	high	11	0	1611.5	normal	no	0.39794	2.67025	3.17026	2.78675	2.45332	0.851258	1.68664	2.18856	1.13988
37255	Female	18	41.78	2.29241	98.9059	104.7	Non-Hispanic Black	145	2.16137	meidan	11	163	589	normal	yes	0.568202	0.954243	2.47129	2.17898	1.95761	0.414973	1.05308	3.14282	1.03743
37265	Female	12	20.78	0.724875	76.5736	66.4	Non-Hispanic Black	27	1.43136	low	5	3.87	1295.5	normal	no	-0.221849	1.93551	1.78958	0.361728	0.672098	-0.522879	0.00432137	1.72534	-0.677781
37268	Female	7	16.47	0.449766	67.356	62.1	Non-Hispanic White	74	1.86923	meidan	1	1.22	3157	excessive	no	0.230449	-0.09691	1.14301	0.0413927	1.0086	-0.154902	0.826075	1.25406	0.20412
37290	Male	16	18.86	-0.841561	20.0017	75.1	Non-Hispanic Black	168	2.22531	low	8	1.76	2898	excessive	no	0.591065	1.13988	2.19312	0.934498	1.32428	0.230449	1.3638	1.92127	1.08279
37300	Female	13	23.42	1.12999	87.0761	84.4	Non-Hispanic White	154	2.18752	low	6	0.01	1183.5	normal	no	0.60206	2.40312	1.15836	0.568202	1.40993	-0.853872	2.17935	1.56926	1.3075
37325	Male	9	13.42	-2.32075	1.01501	50	Mexican American	165	2.21748	meidan	3	0	802.5	normal	no	1.23045	1.18752	1.76418	1.24551	0.892095	0.431364	0.89487	1.39005	0.875061
37337	Male	14	20.52	0.364188	64.2141	72.9	Other Race	231	2.36361	meidan	8	0.06	1193.5	normal	no	0.462398	0.90309	1.11059	0.230449	2.3032	0.826075	1.09026	1.82	1.07918
37340	Male	6	16.23	0.538736	70.4965	56.7	Mexican American	85	1.92942	meidan	0	0.02	1619.5	excessive	no	0.447158	0.863323	1.04922	-0.0457575	1.21484	0.0413927	1.66351	1.71441	1.02119
37345	Female	10	24.97	1.8507	96.7893	86	Mexican American	29	1.4624	low	3	0	2207.5	excessive	yes	-0.0457575	0.20412	0.778151	0.0791812	1.16137	-0.522879	0.776701	0.953276	0
37351	Female	18	26.88	1.19501	88.3958	97.1	Non-Hispanic White	79	1.89763	high	13	14.5	2208	excessive	no	-0.221849	1.68034	2.49276	1.8293	1.22272	-0.0457575	0.71433	1.37346	0.20412
37357	Male	17	30.23	1.87958	96.9917	100.8	Other Race	66	1.81954	high	11	0.21	2582.5	normal	yes	-0.552842	0.531479	1.05308	-0.39794	1.22789	-0.0457575	0.320146	2.28908	-0.39794
37372	Female	13	19.28	0.0878425	53.4999	69.2	Mexican American	75	1.87506	meidan	7	0.08	1778	normal	no	-0.154902	0.579784	1.3962	1.54283	0.875061	-0.09691	0.865696	1.66839	1.46687
37398	Male	12	21.52	1.06354	85.6231	73.5	Non-Hispanic Black	75	1.87506	meidan	6	0.17	1692.5	normal	no	0.30103	0.556303	1.26482	0.832509	1.51322	0.0413927	0.564666	1.6291	-0.154902
37409	Female	14	18.46	-0.430353	33.347	72.3	Mexican American	35	1.54407	low	7	0.01	2513	excessive	no	0.230449	-0.0457575	2.16137	2.0569	0.690196	-0.853872	0.921686	1.23779	0.176091
37411	Female	15	23.73	0.918825	82.0907	87.7	Mexican American	163	2.21219	high	9	0.1	1123	normal	no	0.770852	1.02938	2.31806	1.67117	0.826075	-0.522879	1.25696	2.87274	1.16137
37420	Male	16	30.98	2.04341	97.9494	98.4	Mexican American	262	2.4183	meidan	9	0.74	2501	normal	yes	0.361728	1.60097	2.62941	1.86688	2.27416	0.845098	1.59693	2.67251	1.34044
37423	Female	14	21.19	0.471431	68.1334	72.1	Other Race	163	2.21219	high	7	0.21	3102.5	excessive	no	0.255273	1.35411	3.2833	2.97864	1.30535	0.230449	1.89515	3.01113	1.22531
37428	Female	14	24.64	1.21081	88.7017	73.6	Non-Hispanic Black	270	2.43136	low	8	0.28	1910.5	normal	no	0.431364	1.8202	3.03743	2.60423	1.1959	0.30103	1.61321	3.24918	1.16732
37434	Male	11	16.76	-0.34165	36.6307	56.8	Non-Hispanic White	125	2.09691	high	5	0.02	1689.5	normal	no	0.20412	0.934498	0.230449	-0.853872	0.50515	-0.39794	1.80821	1.00689	0.591065
37446	Female	15	30.23	1.82665	96.6124	98.6	Non-Hispanic Black	203	2.3075	high	9	2.81	1326	normal	yes	0.973128	1.64048	1.30963	0.544068	1.18469	-0.221849	1.1383	2.90229	1.18469
37449	Male	17	31.84	2.07453	98.0985	115.9	Other Race	364	2.5611	meidan	11	35.2	2895.5	excessive	yes	0.612784	0.919078	2.549	0.812913	1.85431	0.50515	1.8202	3.37007	1.94645
37450	Female	6	17.72	1.18975	88.2928	60.9	Mexican American	46	1.66276	low	0	0.01	1096.5	normal	no	-0.0457575	0.763428	1.81757	1.49831	1.18469	-0.221849	1.70303	1.67385	1.29226
37466	Male	14	19.29	-0.0722654	47.1195	69	Non-Hispanic White	74	1.86923	high	7	0.41	2337	normal	no	0.113943	1.11394	0.531479	0.69897	1.11727	-0.522879	1.36661	1.62839	0.477121
37474	Male	11	32.4	2.42412	99.2327	105.9	Mexican American	119	2.07555	meidan	4	0	1857	normal	yes	0.361728	1.50786	1.85431	1.70672	1.22789	-0.30103	0.547775	2.85645	0.838849
37475	Male	10	28.21	2.25849	98.8043	95.5	Mexican American	111	2.04532	high	4	0.01	2429	excessive	yes	-0.221849	0.361728	1.33846	0.0791812	1.83506	0.278754	0.547775	1.34713	0.591065
37479	Female	17	24.01	0.763829	77.7516	87.2	Non-Hispanic Black	275	2.43933	low	11	0.48	2248.5	excessive	no	0.732394	1.23805	3.00432	1.94939	1.04532	-0.09691	1.61773	3.06764	1.55267
37483	Male	15	18.14	-0.88554	18.7933	63.2	Non-Hispanic Black	154	2.18752	low	8	2.83	2399.5	normal	no	0.591065	0.579784	1.47422	0.491362	0.556303	-0.09691	1.28058	1.96997	1.23045
37486	Female	17	18.56	-1.00371	15.7758	66.4	Other Race	129	2.11059	low	11	0.01	1308	normal	no	0.568202	2.22011	3.13672	2.55751	0.361728	0.39794	0.528917	1.94924	0.857332
37499	Male	18	19.25	-1.22503	11.0281	65.8	Non-Hispanic Black	179	2.25285	meidan	11	101	3838	excessive	no	0.851258	1.97727	1.94448	0.929419	2.25285	0.531479	0.564666	1.82556	-0.39794
37514	Male	16	17.36	-1.66728	4.77298	62.7	Non-Hispanic Black	303	2.48144	low	10	0	1775.5	normal	no	0.431364	1.60314	3.80482	3.00432	2.94645	1.52634	1.89834	3.22045	1.37475
37529	Male	6	14.19	-1.10338	13.4932	50.5	Non-Hispanic White	46	1.66276	high	0	0	1541.5	normal	no	0.30103	1.67302	1.96755	1.75128	0.380211	-0.09691	1.05614	1.4387	0.643453
37530	Female	15	24.19	1.00857	84.3411	79.9	Non-Hispanic Black	328	2.51587	low	9	0.37	1475.5	normal	no	0.832509	2.65128	3.09342	2.96708	2.77012	1.26717	1.63407	3.71144	1.74974
37566	Female	13	26.59	1.62457	94.7873	95	Non-Hispanic White	61	1.78533	meidan	7	0.7	1575.5	normal	no	0.30103	0.278754	1.52892	0.812913	0.361728	-0.69897	1.23578	1.48044	1.07918
37578	Male	12	21.31	1.01409	84.4731	86.2	Non-Hispanic White	72	1.85733	meidan	6	0.02	2106	normal	no	0.0791812	2.01284	0.20412	-0.853872	-0.522879	-0.522879	0.882525	1.72049	0.380211
37585	Male	6	15.36	-0.0480015	48.0858	53.4	Mexican American	134	2.1271	high	0	0.01	1661	excessive	no	0.568202	0.863323	1.64147	0.579784	0.69897	-0.09691	0.932981	1.52453	0.690196
37596	Female	9	22.23	1.62426	94.784	80.9	Mexican American	104	2.01703	low	3	0.01	876	normal	no	0.30103	1.04532	2.32015	1.48996	1	0	0.459392	1.79127	0.518514
37598	Female	19	19.25	-0.897636	18.469	67.9	Other Hispanic	221	2.34439	low	12	0.03	2081.5	normal	no	0.176091	1.69108	2.98989	2.58546	0.892095	0.113943	1.28217	1.95501	0.690196
37626	Male	11	21.3	1.20671	88.6228	72.3	Mexican American	84	1.92428	meidan	5	0.02	1413.5	normal	no	0	0.763428	0.869232	-0.154902	0.623249	-0.69897	1.45179	2.63346	1.28556
37632	Female	18	27.21	1.24294	89.3055	84	Mexican American	202	2.30535	low	15	0.01	2102.5	excessive	no	0.20412	1.4456	2.5977	1.52114	1.34044	-0.154902	1.31218	2.27923	1.11394
37633	Female	9	21.34	1.45851	92.765	74.5	Mexican American	124	2.09342	meidan	3	0.01	1226.5	normal	no	0.462398	0.819544	0.892095	-0.0457575	1.31387	0.230449	0.857332	1.54949	0.60206
37638	Male	17	27.18	1.41412	92.1337	88.9	Non-Hispanic Black	142	2.15229	meidan	11	680	1703	normal	no	0	1.67302	2.69197	1.99344	2.18752	0.462398	0.85309	1.46894	0.591065
37701	Male	19	25.66	0.808658	79.0644	83.1	Non-Hispanic White	140	2.14613	meidan	13	0.01	1846	normal	no	-0.39794	0.929419	1.76641	0.778151	0.380211	-0.221849	0.921686	2.29682	0.431364
37720	Male	14	19.46	-0.00666746	49.734	71	Mexican American	154	2.18752	low	6	0	3173.5	excessive	no	0.431364	1.1271	1.93802	0.278754	0.944483	-0.09691	0.786751	1.52802	1.33244
37742	Male	16	28.97	1.79931	96.4015	93.9	Mexican American	214	2.33041	low	13	0.1	1877	normal	yes	0.20412	1.35025	1.24551	0.0791812	1.62428	0.612784	0.491362	1.96379	1.16137
37750	Male	18	22.1	-0.0274446	48.9053	78.6	Non-Hispanic White	109	2.03743	meidan	11	34.6	3967	excessive	no	0.0413927	1.08279	0.94939	-0.0457575	0.0413927	-0.69897	0.781755	2.10374	0.230449
37761	Male	16	20.52	-0.130298	44.8165	76.2	Non-Hispanic Black	307	2.48714	low	9	0.12	2102.5	normal	no	0.491362	2.32222	2.55023	1.4624	1.55871	0.230449	1.19368	2.15921	1.11059
37772	Female	6	12.46	-2.9082	0.181757	48	Non-Hispanic Black	82	1.91381	meidan	0	0.63	959.5	normal	no	0.322219	1.08991	1.94792	1.37291	2.57749	1.22789	1.09795	2.04383	1.1959
37777	Male	18	20.01	-0.857742	19.5517	74.9	Non-Hispanic Black	85	1.92942	meidan	13	0.01	3594	excessive	no	0.69897	3.10721	3.01703	2.21748	0.342423	-0.39794	0.459392	1.7464	-0.09691
37781	Male	6	16.68	0.79258	78.5989	55	Other Race	67	1.82607	low	0	1.49	1824	excessive	no	0.69897	0.491362	1.22272	0.361728	1.26717	0.0791812	1.22272	1.48982	1.21219
37783	Female	12	47.22	2.87107	99.7955	115.5	Non-Hispanic Black	277	2.44248	meidan	5	0.05	928.5	normal	yes	0.755875	1.86332	2.82802	1.3784	1.77305	0.414973	1.73703	2.50493	1.44404
37830	Male	8	27.09	2.44618	99.2781	83.4	Non-Hispanic Black	101	2.00432	low	2	0.29	2313.5	excessive	yes	0.0413927	1.01703	2.52244	1.5955	1.78604	0.361728	1.62149	2.05835	1.00432
37838	Male	6	22.43	2.46659	99.318	78.2	Mexican American	59	1.77085	high	0	0.24	2176	excessive	yes	0.30103	0.531479	1.2014	0.0791812	1.83885	0.477121	1.16047	1.48799	0.70757
37839	Male	19	21.11	-0.604519	27.2749	78.4	Mexican American	137	2.13672	meidan	9	4.19	2461.5	normal	no	0.0413927	1.10721	1.36736	1.97818	2.79518	1.45179	0.839478	3.14784	0.716003
37852	Male	12	19.74	0.585682	72.0955	69.3	Mexican American	121	2.08279	low	5	0.01	1299.5	normal	no	0.230449	0.716003	1.3075	1.19033	1.04922	-0.39794	1.43249	2.38703	1.42651
37864	Female	8	14.35	-1.04588	14.7807	51.8	Non-Hispanic Black	129	2.11059	low	1	0.33	1785.5	excessive	no	0.531479	1.3075	2.93852	1.60314	1.85003	0.414973	1.88264	2.56743	1.15534
37868	Female	16	20.11	-0.190719	42.4373	74.7	Non-Hispanic White	96	1.98227	high	10	0.02	1679	normal	no	0.477121	2.8014	2.04139	1.6637	0.690196	0.0413927	0.886491	1.55907	0.934498
37876	Male	7	16.6	0.570361	71.5784	55.8	Non-Hispanic Black	149	2.17319	low	0	0.44	2886	excessive	no	1.07188	1.78817	2.13988	1.25527	4.06819	2.55871	1.84634	2.89793	1.34044
37891	Female	18	40.73	2.25507	98.7936	108.2	Non-Hispanic Black	290	2.4624	low	13	0.03	1457	normal	yes	1.1038	2.35025	3.39094	2.60638	1.43457	0.462398	2.32077	3.7474	1.93197
37903	Male	7	15.87	0.159648	56.3421	55.3	Non-Hispanic Black	179	2.25285	low	0	0	1377.5	normal	no	0.748188	1.3483	1.86923	0.491362	1.49554	0.20412	1.85339	2.16119	1.25042
37923	Female	14	32.38	2.09472	98.1902	100	Mexican American	114	2.0569	meidan	7	0	1053.5	normal	yes	0.380211	0.462398	1.90687	1.4624	0.799341	-0.09691	1.3927	1.45301	0.579784
37924	Female	10	18.48	0.49709	69.0437	65.7	Non-Hispanic White	120	2.07918	meidan	4	0.17	2055.5	excessive	no	0.146128	1.36361	0.863323	0.176091	0.414973	-0.30103	1.55461	1.39585	1.08991
37941	Male	7	14.85	-0.569281	28.4583	52.4	Mexican American	126	2.10037	meidan	1	0	1510.5	normal	no	0.770852	1.02938	2.16732	1.27646	2.25768	0.69897	1.50474	1.60487	0.908485
37946	Female	7	14.38	-0.831925	20.2726	56	Mexican American	81	1.90849	meidan	1	0.02	2069.5	excessive	no	0.70757	1.32428	2.76864	2.45484	2.68305	1.22272	1.17955	3.00259	0.995635
37955	Male	7	15.15	-0.332899	36.9605	54.9	Mexican American	68	1.83251	meidan	1	0.01	1749	excessive	no	0.462398	1.13354	1.23045	1.01703	0.591065	-0.39794	1.34733	1.42045	0.944483
37976	Male	12	17.41	-0.311731	37.7622	64.6	Non-Hispanic Black	177	2.24797	meidan	6	0.31	3055.5	excessive	no	0.869232	0.681241	1.26245	0.447158	3.24055	1.64444	1.20575	2.45017	1.07555
37981	Male	9	16.9	0.260032	60.258	56.8	Non-Hispanic Black	142	2.15229	meidan	2	0.03	2745.5	excessive	no	0.623249	0.819544	1.02119	0.113943	1.48996	0.380211	1.00945	2.33502	0.845098
38001	Female	11	34.17	2.49187	99.3646	102.3	Non-Hispanic Black	192	2.2833	low	4	0.06	3533.5	excessive	yes	0.255273	1.09342	2.63246	2.3032	2.00432	0.491362	1.24477	2.74087	1.27184
38043	Male	6	14.22	-1.07151	14.1971	51.8	Non-Hispanic Black	62	1.79239	high	0	0	1105	normal	no	0.146128	0.0791812	1.68215	0.612784	0.959041	-0.522879	0.971276	1.24279	0.826075
38052	Male	16	26.38	1.39889	91.9078	87.3	Non-Hispanic Black	187	2.27184	meidan	9	0.57	3321	excessive	no	-0.154902	1.61172	2.12385	1.29003	1.54407	0.20412	1.04218	1.91682	1.18752
38064	Female	19	40.13	2.1624	98.4706	107.6	Non-Hispanic Black	132	2.12057	low	13	0.05	2261	excessive	yes	0.812913	1.64246	2.67302	1.99913	2.46389	0.863323	2.1186	2.50806	1.38382
38080	Male	14	19.1	-0.147793	44.1253	66.7	Non-Hispanic Black	223	2.3483	low	7	1.01	2029	normal	no	0.78533	0.986772	1.71349	0.491362	0.755875	1.21748	1.27068	3.4214	1.18184
38090	Female	16	23.47	0.748446	77.2904	85.5	Non-Hispanic White	159	2.2014	low	10	1.07	2486.5	excessive	no	1.32634	3.4183	2.40483	2.08279	1.5977	0.462398	1.36248	2.34692	1.28556
38104	Female	17	37.53	2.18767	98.5653	120.5	Mexican American	203	2.3075	meidan	11	0.19	1503.5	normal	yes	0.662758	1.41664	2.75587	1.79865	1.17026	0	1.3075	2.40138	1.46687
38117	Female	10	22.3	1.43935	92.4974	80.4	Non-Hispanic White	73	1.86332	meidan	4	0.97	795.5	normal	no	-0.0457575	-0.0457575	1.20683	-0.30103	1.60959	0.146128	0.898725	1.45408	0.278754
38132	Female	15	18.84	-0.491775	31.1439	69.6	Non-Hispanic Black	163	2.21219	low	8	0.53	5171	excessive	no	0.30103	1.8055	2.36922	2.1271	0.913814	-0.39794	1.00043	2.21029	1.20412
38151	Female	12	31.82	2.24415	98.7589	94.2	Non-Hispanic White	334	2.52375	high	7	0.01	2186.5	excessive	yes	0.939519	4.24304	1.84198	1.35411	1.23045	0.60206	1.22479	2.01928	1.53275
38155	Female	12	20.22	0.577269	71.8121	71.5	Non-Hispanic Black	216	2.33445	low	4	0.18	2035	excessive	no	0.361728	2.07918	2.93247	2.20412	1.77597	0.462398	1.31069	2.40759	0.991226
38169	Male	9	15.95	-0.236665	40.6458	53.5	Non-Hispanic Black	115	2.0607	low	2	1.13	2534.5	excessive	no	0.544068	2.62839	3.0569	2.42488	1.92117	0.556303	0.964731	2.22248	0.845098
38177	Male	11	17.11	-0.168324	43.3164	54.7	Other Race	84	1.92428	meidan	4	0	1920.5	normal	no	1.94448	1.44248	1.61172	0.414973	0.755875	-0.522879	0.977724	1.5422	0.770852
38190	Male	15	26.01	1.46181	92.8104	89.1	Other Hispanic	161	2.20683	high	9	0	2585.5	normal	no	0.39794	0.579784	2.32634	1.33041	3.1959	1.58546	0.4133	1.90195	0.892095
38196	Female	14	26.2	1.45342	92.6947	80.8	Mexican American	192	2.2833	low	8	0.02	1584.5	normal	no	0.0791812	3.00432	2.69723	1.66558	1.49136	0.0413927	1.34733	2.1532	1.03342
38199	Male	19	39.38	2.59561	99.5279	115.8	Non-Hispanic Black	381	2.58092	meidan	13	0.04	1566	normal	yes	0.568202	1.64542	3.37658	0.770852	3.55145	1.95376	1.21722	3.70461	1.43297
38200	Male	11	17.32	-0.070181	47.2025	66	Non-Hispanic White	111	2.04532	high	5	0.01	2255.5	excessive	no	0.447158	0.568202	1.15534	-0.30103	1.0569	-0.30103	1.08778	1.06521	1.14613
38208	Male	16	23.81	0.865696	80.6672	83.8	Non-Hispanic Black	285	2.45484	high	10	0	1072.5	normal	no	0.447158	0.662758	2.36549	1.233	1.60959	0.361728	1.53403	1.92778	0.80618
38234	Male	13	30.11	2.14316	98.395	93.2	Non-Hispanic Black	136	2.13354	meidan	7	0	2535.5	excessive	yes	0.113943	1.7767	1.85431	1.11727	1.41162	0.20412	1.65254	1.99388	1.15836
38258	Male	6	15.99	0.390481	65.191	50.5	Non-Hispanic Black	59	1.77085	high	0	0	1119.5	normal	no	1.50106	0.812913	3.92012	3.15534	2.31175	0.770852	1.05038	1.71441	0.662758
38263	Male	9	17.72	0.609583	72.8931	63.2	Mexican American	101	2.00432	low	3	2.51	1583	normal	no	0.255273	0.875061	1.02938	-0.853872	0.518514	0.361728	0.796574	1.59184	0.361728
38288	Female	9	21.58	1.50541	93.3891	71.8	Mexican American	134	2.1271	low	3	0.73	1277	normal	no	1	1.70329	0.342423	0.113943	1.5563	0.176091	1.40518	1.8374	1.62634
38305	Female	14	17.55	-0.828326	20.3743	66.4	Other Race	13	1.11394	meidan	8	0.01	1204.5	normal	no	-0.552842	0.380211	1.45025	1.17898	-0.0457575	-0.853872	0.990783	1.09377	-0.0457575
38307	Female	15	21.64	0.434446	66.8018	73	Non-Hispanic Black	90	1.95424	low	9	0.12	2371.5	excessive	no	0.20412	0.30103	2.18469	1.71433	1.58883	0.0791812	0.964731	2.94123	0.897627
38313	Female	14	20.26	0.204809	58.1139	72.1	Other Race	129	2.11059	high	8	1.45	1548.5	normal	no	0.477121	1.4014	1.17319	-0.09691	1.62428	0.146128	1.63619	1.91645	0.812913
38344	Female	10	22.12	1.40593	92.0128	82.1	Mexican American	132	2.12057	low	4	0.05	1919	excessive	no	0.770852	0.612784	2.35025	1.77305	3.57634	2.08279	1.42325	2.58804	0.90309
38366	Male	11	31.76	2.3907	99.1592	103.9	Mexican American	89	1.94939	low	4	0.01	2297	excessive	yes	-0.30103	0.380211	2.14301	1.49276	1.07188	-0.221849	0.649335	1.40054	0.755875
38375	Male	10	20.7	1.27015	89.7984	65.2	Other Race	116	2.06446	meidan	3	0.02	3647	excessive	no	1.05308	0.491362	2.45484	1.32634	1.74115	0.230449	2.33009	1.49066	0.875061
38381	Male	18	19.87	-0.922402	17.8159	72.2	Non-Hispanic White	158	2.19866	low	13	0.03	4084	excessive	no	0.69897	1.04532	0.748188	-0.522879	1.27875	-0.0457575	0.957607	1.55991	0.716003
38386	Female	8	15.06	-0.555317	28.9339	56.6	Mexican American	102	2.0086	high	2	0	2522.5	excessive	no	0.255273	0.963788	1.79029	0.880814	0.80618	-0.09691	1.40756	2.01599	0.986772
38395	Female	13	18.08	-0.353452	36.1875	70.1	Non-Hispanic Black	187	2.27184	low	6	0.22	1673.5	normal	no	0.591065	1.23805	3.00432	2.48144	0.748188	-0.0457575	1.55108	2.32292	1.21219
38399	Female	13	36.34	2.42615	99.237	109.3	Mexican American	94	1.97313	low	7	0.02	1762	normal	yes	-0.221849	0.69897	1.45484	0.544068	0.845098	-0.154902	0.964731	2.45933	0.857332
38407	Male	18	20.51	-0.637005	26.2061	71.8	Mexican American	181	2.25768	low	13	140	4974	excessive	no	1.11059	1.35603	2.8893	1.44248	1.11727	0.39794	1.48883	2.4977	0.908485
38423	Male	18	20.12	-0.807835	20.9593	74	Mexican American	147	2.16732	meidan	13	1.29	2476	normal	no	0.579784	0.929419	2.68034	1.69723	1.24055	-0.154902	0.572872	1.64953	0.477121
38437	Female	19	21.43	-0.0664723	47.3501	78.1	Non-Hispanic Black	108	2.03342	low	10	0.75	2243.5	excessive	no	-0.30103	0.799341	1.86273	1.11394	0.662758	0	0.158362	1.52114	0.568202
38440	Female	16	19.58	-0.387328	34.9257	72	Non-Hispanic White	167	2.22272	meidan	10	29.2	2511	excessive	no	0.20412	1.95999	2.54407	1.87852	0.477121	-0.221849	1.53945	2.4824	0.643453
38463	Male	14	18.69	-0.319189	37.4791	63.6	Non-Hispanic Black	239	2.3784	high	9	0.05	2857	excessive	no	0.913814	4.0569	3.15229	2.06819	1.25768	0.0413927	1.86676	2.79119	1.01284
38495	Female	16	24.35	0.929574	82.3704	77	Non-Hispanic Black	170	2.23045	meidan	10	0.42	1862	normal	no	0.491362	1.45484	2.5563	1.86273	1.47712	-0.0457575	1.32118	2.2821	1.25042
38502	Female	19	49.17	2.41252	99.2079	128.6	Mexican American	166	2.22011	low	11	0.07	3284.5	excessive	yes	0.176091	0.724276	2.02938	1.27416	0.908485	-0.154902	1.75876	2.29739	1.49969
38530	Female	6	14.51	-0.587284	27.8507	53.4	Non-Hispanic White	17	1.23045	high	0	0.21	1145	normal	no	0.0413927	1.62634	0.681241	-0.853872	0.0791812	-0.853872	0.287802	1.04727	0.176091
38545	Male	16	18.85	-0.846423	19.8658	71.7	Mexican American	169	2.22789	low	9	0.05	2446	normal	no	1.43297	0.447158	2.20952	1.43297	3.27184	1.76864	0.839478	2.35837	0.869232
38548	Male	6	14.56	-0.729721	23.278	53.5	Non-Hispanic Black	97	1.98677	meidan	0	0.02	1489.5	normal	no	0.20412	-0.09691	1.27416	0.50515	2.81889	1.14922	1.09026	2.11621	0.230449
38551	Female	12	31.75	2.23912	98.7426	104.1	Mexican American	125	2.09691	low	6	0	1667.5	normal	yes	0.278754	0.447158	1.1038	1.31806	1.10037	0.176091	1.35984	2.18259	0.792392
38564	Female	19	22.09	0.132831	55.2836	69.5	Other Race	89	1.94939	meidan	15	0.03	1202.5	normal	no	0.0413927	1.17609	2.23805	1.72509	-0.39794	-0.853872	1.6289	2.3491	0.886491
38566	Female	14	23.82	1.06376	85.6281	82	Mexican American	260	2.41497	low	7	0.02	1220	normal	no	0.690196	2.78675	2.66839	2.38739	2.15836	0.414973	1.54481	2.25888	1.0607
38570	Female	13	23.49	1.14309	87.3499	86	Mexican American	108	2.03342	meidan	7	0.02	1731	normal	no	0.230449	0.851258	2.27646	1.65418	0.60206	-0.39794	0.628389	1.63377	0.819544
38581	Female	12	15.57	-1.31678	9.39562	59.9	Non-Hispanic White	35	1.54407	meidan	6	0.15	1745	normal	no	-0.221849	1.17898	0.278754	-0.69897	0	-0.522879	1.05308	0.788168	0.531479
38582	Male	15	30.71	2.07462	98.0989	93.8	Mexican American	281	2.44871	meidan	8	0.01	2564	normal	yes	0.0791812	0.20412	1.95521	0.623249	1.86982	0.361728	0.732394	2.19739	0.939519
38593	Male	12	15.88	-1.1627	12.2475	61.5	Mexican American	67	1.82607	low	5	0.31	2547	excessive	no	1.25285	1.63749	0.90309	-0.853872	3.06819	1.62839	0.424882	1.66276	0.431364
38595	Female	8	17.18	0.517959	69.7757	57.3	Non-Hispanic White	172	2.23553	meidan	2	0	1808	excessive	no	0.39794	1.57749	1.11727	0.0413927	0.278754	-0.30103	1.5791	1.50352	1.09691
38599	Male	6	16.04	0.422158	66.3545	55	Non-Hispanic Black	74	1.86923	low	0	0.26	2049.5	excessive	no	0.591065	0.531479	1.28103	0.322219	1.81425	0.447158	0.974512	1.38899	0.447158
38604	Male	15	20.35	0.0619347	52.4693	77.4	Non-Hispanic Black	179	2.25285	high	9	0	3359.5	excessive	no	0.447158	0.672098	1	-0.221849	2.74741	1.11394	0.621176	1.44075	0.799341
38623	Female	8	17.69	0.712205	76.1831	62.3	Non-Hispanic Black	211	2.32428	low	3	1.99	2063.5	excessive	no	1.13988	2.74507	2.3927	2.12385	1.34242	0.278754	3.58053	3.78308	1.53275
38635	Male	18	18.43	-1.67064	4.73964	73.6	Other Race	177	2.24797	meidan	11	110	2140.5	normal	no	0.716003	1.14922	1.34635	0.176091	0.60206	-0.39794	1.12222	1.99185	1.09691
38644	Male	9	26.93	2.28616	98.8878	97.5	Mexican American	105	2.02119	low	3	0.01	2043	excessive	yes	0.531479	2.99695	2.54531	0.477121	1.70586	0.518514	0.878522	1.38775	0.146128
38662	Female	9	19.62	1.06535	85.6641	71.5	Non-Hispanic White	103	2.01284	meidan	3	0.07	2061	excessive	no	0.322219	2.02119	1.35984	0.518514	1.03743	-0.09691	1.54307	1.67504	0.869232
38665	Female	9	19.31	0.982023	83.6956	64.5	Mexican American	83	1.91908	low	3	0.03	1205	normal	no	0.20412	1.7356	3.61805	2.5832	2.05308	0.531479	0.670246	1.46598	0.477121
38668	Male	19	22.93	0.0563663	52.2475	81.5	Non-Hispanic White	160	2.20412	meidan	13	0.24	2914.5	excessive	no	1.03743	0.913814	1.9722	0.0413927	1.85552	0.380211	1.37712	2.85577	0.643453
38724	Female	13	21.48	0.715312	76.2792	72.2	Mexican American	118	2.07188	low	7	0.08	739	normal	no	-0.221849	2.53403	2.67578	2.24055	1.48572	-0.09691	0.865696	2.359	0.255273
38733	Male	10	17.9	0.435033	66.8231	63.7	Non-Hispanic Black	216	2.33445	high	4	0.01	2652	excessive	no	0.544068	1.82413	4.17319	3.17026	1.14922	-0.09691	1.31366	2.42753	1.18184
38742	Male	11	14.25	-2.06683	1.93749	62.4	Mexican American	78	1.89209	meidan	4	0.01	1398.5	normal	no	-0.221849	-0.09691	0.929419	0.380211	0.39794	-0.30103	1.23578	1.39585	0.477121
38748	Female	7	17.95	1.04478	85.1937	59.7	Non-Hispanic White	58	1.76343	high	0	0	2077.5	excessive	no	0.20412	2.56348	1.87448	1.12385	1.34044	-0.09691	1.74492	2.42893	0.380211
38767	Male	6	16.27	0.562536	71.3124	52.9	Mexican American	156	2.19312	low	0	0	1348	normal	no	0.568202	1.18469	0.944483	-0.853872	1.46389	0.39794	1.26717	1.85254	1.13988
38772	Female	10	20.39	1.03653	85.0023	70.2	Mexican American	17	1.23045	meidan	4	0.04	2023	excessive	no	-0.552842	0.230449	1.5172	0.176091	0.462398	-0.853872	0.71433	0.783189	1.57171
38781	Male	15	24.42	1.16741	87.8477	81.5	Mexican American	125	2.09691	meidan	8	0.01	2483.5	normal	no	0.0791812	0.944483	1.1271	0.380211	2.15229	0.690196	1.33726	1.42045	0.518514
38787	Male	12	31.17	2.28828	98.8939	104.7	Mexican American	110	2.04139	low	6	0.06	1107.5	normal	yes	0.113943	0	0.991226	0.623249	2.53529	0.995635	1.09026	2.58395	0.792392
38807	Female	13	22.47	0.940159	82.6432	72	Non-Hispanic Black	186	2.26951	high	8	0.01	1839.5	normal	no	0.826075	4.02119	3.2014	2.54407	0.934498	-0.154902	1.26717	2.85916	1.0607
38822	Male	10	15.24	-0.960618	16.8372	59	Mexican American	113	2.05308	low	5	0.01	1779	normal	no	0.0413927	0.681241	1.26245	-0.522879	1.23553	0.0791812	1.18355	1.6852	0.919078
38834	Female	11	17.71	-0.0182489	49.272	69.5	Non-Hispanic White	137	2.13672	meidan	5	0	2834	excessive	no	0.653213	3.09691	2.01284	0.50515	0.863323	0.361728	2.24932	1.76305	1.38202
38840	Female	14	28.89	1.78318	96.2722	99	Non-Hispanic White	110	2.04139	meidan	8	0.16	1793.5	normal	yes	0.255273	1.12057	0.832509	-0.221849	0.447158	-0.39794	0.811575	2.50991	0.897627
38848	Male	8	15.87	-0.0450298	48.2042	55.6	Non-Hispanic Black	118	2.07188	high	3	0.02	3702.5	excessive	no	0.39794	1.61805	3.14922	2.8848	1.42325	0.20412	0.943495	3.3025	1.12385
38874	Female	10	15.45	-0.8238	20.5027	61.7	Non-Hispanic Black	276	2.44091	meidan	3	0.31	2383.5	excessive	no	0.897627	1.2878	2.62737	1.62325	3.02119	1.62737	1.55979	2.60814	1.68215
38887	Male	17	25.28	1.03818	85.0408	87.5	Mexican American	111	2.04532	low	11	0.06	961.5	normal	no	0.361728	2.52114	1.95569	0.278754	1.54407	0.380211	0.870404	2.18523	0.755875
38889	Male	6	15.76	0.239116	59.4492	57.5	Non-Hispanic White	123	2.08991	high	1	0.05	1842	excessive	no	1.47712	4.97359	3.4609	3.17898	0.812913	0.20412	1.28713	1.7264	1.57171
38893	Female	19	38.99	2.11618	98.2835	119.7	Non-Hispanic Black	138	2.13988	low	13	0	2407.5	excessive	yes	0.591065	1.03743	2.98046	2.3927	1.63246	0.20412	1.32263	2.77996	1.24304
38894	Female	16	24.02	0.864106	80.6235	83.4	Mexican American	52	1.716	low	10	0.03	1794	normal	no	-0.552842	-0.221849	1.32222	0.880814	2.06446	0.623249	-0.187087	1.66342	0.113943
38906	Male	16	29.92	1.92081	97.2622	101	Mexican American	212	2.32634	meidan	10	0.21	3205	excessive	yes	0.732394	0.838849	1.37475	0.20412	2.07918	0.544068	1.08279	2.26406	1.11394
38926	Female	9	14.61	-1.08995	13.7868	51	Mexican American	48	1.68124	low	2	0.01	1774	excessive	no	-0.0457575	-0.552842	1.96895	-0.853872	2.75358	1.17898	1.00346	2.17	0.342423
38932	Male	19	29.56	1.55917	94.0522	99.8	Non-Hispanic Black	270	2.43136	low	15	0.03	3217.5	excessive	no	0.230449	0.462398	1.78675	0.322219	1.17026	0.0413927	1.57496	2.133	1.12385
38938	Female	6	15.33	0.015525	50.6193	51.5	Non-Hispanic Black	90	1.95424	high	0	0.03	2106.5	excessive	no	0.690196	1.13988	1.24797	0.579784	1.41664	0.39794	1.7522	2.27878	1.2878
38954	Male	17	22.38	0.27594	60.8703	79.9	Non-Hispanic White	127	2.1038	high	11	0.07	2772.5	normal	no	0.0791812	3.18469	2.23553	-0.30103	0.924279	-0.39794	0.683047	1.72428	0.716003
38964	Male	11	16.93	-0.255887	39.9019	64.1	Other Race	53	1.72428	meidan	4	0	1205.5	normal	no	1.13033	0.94939	1.81624	0.69897	0.763428	-0.39794	1.2982	1.09377	0.568202
38990	Male	9	17.1	0.351319	63.7326	68	Non-Hispanic White	99	1.99564	meidan	3	0.08	1683.5	normal	no	0.544068	0.531479	0.995635	-0.221849	0.255273	-0.39794	1.75496	1.64562	1.38917
38994	Male	17	25.93	1.17585	88.0173	95.4	Mexican American	61	1.78533	meidan	10	0.01	2266	normal	no	0.579784	0.623249	1.14613	0.146128	2.18184	0.612784	-0.30103	1.86953	0.176091
39053	Female	10	21.43	1.26966	89.7898	69.9	Mexican American	138	2.13988	meidan	3	0.01	2564.5	excessive	no	0.20412	1.45179	1.61595	0.799341	0.414973	0.322219	0.58995	1.63508	0.278754
39062	Male	15	19.34	-0.329696	37.0815	69.6	Mexican American	83	1.91908	low	8	0.04	3890.5	excessive	no	-0.39794	0.924279	1.57634	0.50515	0.623249	0.20412	1.1245	2.71844	0.431364
39066	Female	6	14.42	-0.662202	25.3921	50.4	Non-Hispanic White	55	1.74036	low	0	0	1670	excessive	no	0.39794	3.50106	1.9196	1.06446	0.146128	-0.522879	1.5824	1.61542	0.778151
39085	Male	13	19.63	0.311044	62.2116	67.6	Non-Hispanic Black	188	2.27416	high	7	0.02	1890	normal	no	-0.154902	0.934498	3.21219	2.45332	0.913814	0.230449	1.38757	2.17499	0.986772
39089	Male	18	37	2.50089	99.3806	110.5	Non-Hispanic Black	173	2.23805	meidan	11	0.02	1309	normal	yes	0.690196	1.6637	2.8055	1.82995	0.69897	-0.154902	1.72066	2.21627	1.10037
39090	Male	18	21.78	-0.139993	44.4333	74	Other Race	214	2.33041	meidan	11	0.06	2927.5	excessive	no	1.47422	2.45637	1.64836	0.740363	0.94939	-0.522879	1.17551	3.01663	0.748188
39096	Female	10	26.04	1.98006	97.6152	84	Non-Hispanic White	110	2.04139	meidan	4	0.01	2024	excessive	yes	0.30103	0.230449	0.880814	-0.522879	0.838849	-0.221849	0.564666	1.39811	0.278754
39119	Female	8	14.59	-0.870699	19.1959	57	Non-Hispanic Black	135	2.13033	high	2	0	1405	normal	no	0.90309	1.96095	2.40312	2.1271	3.56703	1.95761	1.26553	2.71805	1.11059
39121	Male	13	25.49	1.63099	94.8553	94.4	Mexican American	108	2.03342	low	6	0.03	3573	excessive	no	0.146128	2.62737	1.71012	1.72509	1.22789	-0.09691	0.628389	2.12833	1.3032
39123	Female	11	31.11	2.30204	98.9334	102.4	Mexican American	24	1.38021	meidan	5	0.01	2006.5	excessive	yes	-0.221849	0.176091	0.78533	0.113943	0.792392	-0.853872	1.08529	0.909556	0
39127	Male	15	26.08	1.47351	92.9694	89.7	Mexican American	21	1.32222	low	8	0	3090	excessive	no	-0.552842	0.732394	1.75967	1.39445	1.34439	-0.154902	-0.142668	1.51508	0.176091
39128	Female	19	45.5	2.33084	99.0119	130	Non-Hispanic Black	119	2.07555	meidan	15	0	1651.5	normal	yes	0.322219	3.06446	2.27416	1.46389	1.14301	0.176091	1.23019	1.75557	0.39794
39129	Female	15	23.58	0.88839	81.2835	85.7	Mexican American	30	1.47712	meidan	9	0.01	1931	normal	no	-0.552842	0.518514	1.88024	1.19866	2.43297	0.812913	0.0606978	2.0304	0.414973
39138	Female	15	47.32	2.66988	99.6206	138.3	Non-Hispanic Black	254	2.40483	meidan	8	0.09	1241	normal	yes	1.2014	1.72997	3.02938	2.25042	1.32634	0.447158	1.00346	2.73679	1.09342
39153	Male	16	20.14	-0.277735	39.0608	75.7	Mexican American	315	2.49831	low	10	56.6	2999.5	excessive	no	0.556303	1.5682	2.8893	1.77815	2.07188	0.763428	1.33001	2.50895	1.28103
39157	Female	18	22.76	0.384933	64.9856	83.6	Non-Hispanic White	22	1.34242	high	13	0.09	1463	normal	no	0.763428	0.612784	1.52244	1.57403	-0.30103	-0.853872	0.158362	1.31513	0.380211
39168	Female	15	18.09	-0.81766	20.6776	65.4	Non-Hispanic Black	65	1.81291	low	8	0.5	4088	excessive	no	0	0.278754	2.75435	1.11727	3.26007	1.64147	0.4133	2.05884	0.591065
39173	Male	16	43.33	2.87492	99.7979	133.8	Mexican American	210	2.32222	meidan	10	0.08	2015	normal	yes	0.255273	1.77815	0.518514	-0.221849	1.05308	0.0791812	0.676694	1.58377	0.732394
39192	Male	12	25.81	1.79822	96.3929	88	Non-Hispanic White	97	1.98677	high	6	0.72	4759	excessive	yes	-0.09691	1.56703	0.732394	0.113943	1.21484	0.0413927	0.870404	1.26055	0.863323
39217	Male	17	35.22	2.40246	99.1857	104.9	Non-Hispanic Black	214	2.33041	low	10	0	1767	normal	yes	0.568202	0.50515	2.63347	1.58546	1.95376	0.462398	1.28217	2.10667	0.724276
39242	Male	19	26.11	0.9117	81.9037	85.6	Mexican American	167	2.22272	low	10	45.1	3500	excessive	no	0.612784	1.31175	1.20683	-0.522879	1.0607	-0.09691	1.08279	1.94861	0.977724
39252	Female	15	18.53	-0.62157	26.7112	64	Other Race	25	1.39794	high	9	0.02	1883	normal	no	-0.39794	0.919078	1.64048	1.09691	1.46687	0.0413927	0.00432137	1.26055	-0.0457575
39268	Male	15	22.69	0.771781	77.9878	78.7	Other Race	395	2.5966	low	9	78.8	1083.5	normal	no	0.491362	1.0086	2.22531	1.43136	2.5611	1.13988	1.77063	2.59806	1.30535
39309	Female	12	23.02	1.21273	88.7384	75.5	Non-Hispanic Black	192	2.2833	low	6	0.88	2071	excessive	no	0.477121	1.24551	2.34242	2.52375	2.99388	1.48996	1.64483	3.1124	1.43297
39317	Female	18	29.13	1.48706	93.1501	89.7	Non-Hispanic Black	196	2.29226	meidan	13	0.08	1617	normal	no	0.568202	1.76938	3.04139	2.32634	2.55145	0.913814	1.53314	3.06295	1.20683
39345	Female	18	22.14	0.217326	58.6023	71.6	Non-Hispanic Black	113	2.05308	meidan	11	0.06	1371	normal	no	0.491362	1.43136	2.54777	1.62325	1.4133	0.491362	1.0306	1.85818	1.13033
39359	Female	10	12.44	-3.25518	0.0566602	54.1	Non-Hispanic Black	81	1.90849	high	4	0	1604.5	normal	no	0.0413927	0.740363	2.02938	1.29003	1.17319	-0.0457575	-0.537602	1.66464	0.518514
39362	Female	16	19.65	-0.360396	35.9276	72.7	Non-Hispanic White	33	1.51851	high	10	0.01	2193	excessive	no	-0.552842	1.08279	1.76343	1.06446	-0.853872	-0.853872	0.510545	1.22427	0.39794
39383	Male	6	15.89	0.325829	62.7723	54	Other Race	46	1.66276	low	0	0.2	1530.5	normal	no	0.544068	1.34044	1.04922	0.146128	-0.09691	-0.69897	1.42439	1.45102	0.70757
39388	Female	7	14.63	-0.641106	26.0727	56.7	Non-Hispanic White	34	1.53148	low	1	0.38	2020	excessive	no	1.21748	0	0.342423	-0.853872	-0.522879	-0.853872	1.41963	0.792392	0.477121
39403	Male	15	22.22	0.647508	74.1349	81.2	Mexican American	257	2.40993	low	8	0.1	1290	normal	no	0.322219	1.16435	3.5832	2.93197	0.851258	0.0413927	1.25864	2.54725	1.10037
39449	Female	17	25.78	1.09642	86.3552	86	Non-Hispanic Black	134	2.1271	meidan	10	0.1	1447	normal	no	0.322219	2.89376	1.7007	1.70329	1.06446	0.0413927	0.906335	2.48933	0.954243
39466	Female	19	26.39	1.05349	85.3943	81.5	Non-Hispanic Black	51	1.70757	low	13	0.08	1399	normal	no	-0.552842	1.63849	2.66932	1.47129	0.812913	-0.154902	0.839478	2.28805	-0.0457575
39468	Male	9	15.88	-0.277912	39.054	55.6	Non-Hispanic White	195	2.29003	high	3	0.05	1576.5	normal	no	0.934498	1.51188	1.18184	0.770852	1.19312	0.146128	2.06498	2.17193	1.58659
39480	Male	10	23.53	1.77976	96.2442	81.1	Mexican American	66	1.81954	low	4	0.04	2489.5	excessive	yes	-0.30103	0.662758	0.944483	0.491362	1.34242	-0.09691	0.0334238	1.75404	-0.39794
39491	Female	10	19.26	0.737507	76.9593	64.6	Mexican American	118	2.07188	meidan	4	0.01	1193	normal	no	1.14922	1.78176	1.233	0.531479	0.845098	-0.39794	1.52101	1.95245	1.51188
39495	Female	6	15.42	0.0738735	52.9444	62	Mexican American	83	1.91908	meidan	0	0	2092	excessive	no	0.60206	0.431364	1.91062	1.50243	1.83759	0.30103	1.49582	2.04017	1.03342
39499	Female	9	21.09	1.40778	92.0402	72.8	Non-Hispanic White	149	2.17319	high	3	0.98	1219	normal	no	0.643453	2.14613	2.18469	1.08636	1.27184	0.146128	1.59528	1.51068	1
39504	Male	15	17.84	-1.04287	14.8504	67.7	Non-Hispanic Black	254	2.40483	low	9	10.8	5093.5	excessive	no	1.07555	0.342423	2.21219	0	2.29667	0.633468	0.993877	2.16295	1.08636
39513	Male	14	18.22	-0.530993	29.7712	72.7	Mexican American	150	2.17609	low	8	0.01	2544.5	excessive	no	0	0.531479	2.84448	2.50515	2.54407	1.16435	1.51148	2.3716	0.939519
39519	Male	12	31.17	2.28828	98.8939	98	Non-Hispanic Black	249	2.3962	high	5	0.02	2711	excessive	yes	0.623249	0.792392	1.9987	1.00432	2.93702	1.60423	1.42911	1.87645	1.15534
39523	Male	15	24.12	1.10503	86.5427	84.2	Non-Hispanic White	107	2.02938	meidan	10	1.44	4789	excessive	no	0.113943	1.52244	0.892095	-0.154902	0.0791812	0.491362	-0.142668	2.21365	-0.0457575
39549	Male	18	20.99	-0.43906	33.0309	70.7	Non-Hispanic Black	293	2.46687	low	13	0.13	4088.5	excessive	no	0.995635	1.19866	1.5611	0.672098	1.51455	0.176091	1.17754	2.21083	1.20952
39552	Female	12	17.66	-0.283021	38.858	67.7	Mexican American	58	1.76343	meidan	6	0.02	1623	normal	no	0.50515	0.20412	1.0569	0	2.83632	1.2833	1.11727	1.66087	0.763428
39559	Female	12	19.85	0.47291	68.1861	75.5	Mexican American	93	1.96848	low	6	0.01	1927	normal	no	0.0413927	1.16137	0.954243	-0.69897	2.08991	0.579784	0.898725	1.68993	1.07918
39562	Male	15	23.26	0.912216	81.9172	79.5	Mexican American	115	2.0607	high	10	0.01	2083.5	normal	no	-0.30103	1.74351	1.60638	-0.09691	0.851258	-0.39794	1.16702	2.25234	0.845098
39579	Male	14	22.19	0.838529	79.9133	78.4	Non-Hispanic White	83	1.91908	high	8	0.08	4206	excessive	no	-0.30103	-0.30103	1.50379	1.11059	1.3032	0.60206	1.5977	2.31923	0.568202
39586	Female	16	19.65	-0.360396	35.9276	72	Mexican American	39	1.59106	meidan	10	0.05	3784.5	excessive	no	0.763428	0.748188	2.3032	1.96988	2.65514	1.14301	0.683047	1.64306	0.380211
39595	Female	6	16.69	0.767206	77.852	54	Non-Hispanic White	81	1.90849	high	0	0.24	1456	excessive	no	0.579784	0.518514	1.95761	0.919078	0.322219	0.447158	0.491362	1.36605	0.414973
39603	Male	6	19.38	1.84121	96.7204	67.4	Non-Hispanic White	97	1.98677	high	0	0	2209.5	excessive	yes	0.763428	1.58995	0.90309	0	0.30103	-0.522879	1.39637	1.49527	0.544068
39605	Male	10	25.03	1.96956	97.5555	86.3	Non-Hispanic White	70	1.8451	low	4	0.11	2513	excessive	yes	0.278754	1.25285	0.748188	-0.154902	0.322219	-0.154902	0.886491	1.47276	1.07188
39647	Female	16	30.5	1.77233	96.183	81.5	Non-Hispanic White	138	2.13988	high	10	0.05	1866	normal	yes	0.39794	0.792392	1.64246	1.52244	3.51188	1.96237	0.670246	1.58218	0.662758
39669	Male	16	23.7	0.838936	79.9247	84.5	Non-Hispanic White	173	2.23805	low	10	0.02	1767.5	normal	no	0.447158	0.748188	0.892095	-0.221849	0.477121	-0.30103	1.1245	3.35442	0.447158
39671	Male	15	20.09	-0.0330944	48.68	72.2	Non-Hispanic White	53	1.72428	low	9	0.09	4152.5	excessive	no	0.230449	0.579784	0.819544	-0.0457575	1.14301	-0.30103	1.05614	1.28488	0.0413927
39675	Female	14	17.84	-0.69487	24.3568	73	Non-Hispanic White	53	1.72428	meidan	8	0.01	1647.5	normal	no	0.30103	1.01284	1.05308	1.24304	0.414973	-0.522879	0.612784	2.04587	0.146128
39689	Male	15	33.33	2.30684	98.9468	116.3	Mexican American	178	2.25042	meidan	7	0.03	1187	normal	yes	0.322219	1.6149	2.5966	1.24055	0.770852	-0.39794	1.22479	2.11554	1.24304
39698	Male	10	26.45	2.1144	98.276	80.2	Non-Hispanic Black	192	2.2833	meidan	5	0.04	2332.5	excessive	yes	0.255273	0.799341	1.42488	0.897627	1.51587	0.176091	1.87268	2.34224	1.32222
39705	Female	9	22.22	1.62252	94.7654	78.9	Mexican American	71	1.85126	low	3	0.02	1182	normal	no	-0.552842	0.20412	0.690196	0.342423	2.40483	0.531479	1.22089	1.52711	0.880814
39714	Female	14	14.09	-3.11036	0.0934297	65	Mexican American	230	2.36173	low	8	0.01	3393.5	excessive	no	0.812913	1.90309	2.85431	2.46687	1.0569	0	1.10037	2.27939	1.44716
39718	Female	15	23.3	0.829959	79.6719	79	Non-Hispanic Black	126	2.10037	high	9	0.01	1433	normal	no	0.934498	2	1.95182	1.11394	0.255273	0.113943	1.4014	1.75603	1.02119
39744	Male	12	18.13	0.00772258	50.3081	64.5	Non-Hispanic Black	63	1.79934	meidan	5	0.06	2744.5	excessive	no	0.0413927	0.799341	0.886491	-0.221849	1.10037	-0.09691	0.448706	1.78097	0.39794
39754	Female	18	27.68	1.30796	90.4556	86	Non-Hispanic Black	288	2.45939	low	15	0.01	2949	excessive	no	0.255273	1.55991	3.55871	2.48001	0.812913	0.477121	1.17319	2.15978	1.42488
39763	Female	9	20.19	1.20782	88.6442	70	Non-Hispanic Black	88	1.94448	low	3	0.62	1143.5	normal	no	0.662758	1.35411	2.21219	1.74663	1.60959	-0.0457575	1.93722	2.16038	1.3927
39771	Female	17	35.66	2.08768	98.1587	96	Non-Hispanic Black	357	2.55267	meidan	11	0.28	1885	normal	yes	0.880814	1.43136	3.17026	2.40483	3.81954	2.17609	1.49776	2.31063	1.47276
39788	Female	17	19.08	-0.761187	22.3273	72	Mexican American	212	2.32634	low	10	0.02	2502.5	excessive	no	0.477121	1.549	2.29447	1.71767	0.845098	0.623249	1.21722	2.43009	1.24551
39789	Female	6	14.53	-0.570892	28.4036	54.3	Mexican American	45	1.65321	low	0	0.05	1767	excessive	no	-0.0457575	1.38561	1.86451	1.16732	0.0791812	-0.69897	1.10517	0.940018	0.176091
39805	Male	14	17.42	-0.934326	17.5068	65.8	Non-Hispanic White	341	2.53275	meidan	8	0.7	1668.5	normal	no	0.973128	2.34242	1.26717	0.851258	1.25285	0	2.14625	2.63259	1.32838
39812	Female	18	38.24	2.1524	98.4317	122	Non-Hispanic Black	169	2.22789	low	13	0.12	2168	excessive	yes	0.875061	0.819544	2.53908	1.97174	2.902	1.14613	1.68467	3.25593	1.11727
39841	Female	10	32.65	2.51074	99.3976	103	Non-Hispanic Black	104	2.01703	meidan	4	0.04	1148	normal	yes	0.322219	-0.0457575	1.45788	0.113943	1.86273	0.342423	0.776701	1.86213	0.623249
39848	Female	17	21.53	0.138127	55.493	81.1	Mexican American	31	1.49136	low	66	0.02	1670	normal	no	-0.39794	0.886491	2.26007	0.886491	1.15836	-0.154902	0.287802	1.08422	-0.677781
39855	Male	13	15.36	-1.89381	2.91249	60.4	Non-Hispanic Black	354	2.549	low	7	0.1	2250.5	excessive	no	1.31387	-0.154902	1.9284	0.838849	3.6637	2.03342	1.52943	3.02659	2.28353
39870	Male	9	14.55	-1.21641	11.1914	55.5	Mexican American	107	2.02938	low	2	2.56	1790	normal	no	0.0791812	0.886491	0.230449	-0.0457575	0.770852	0.176091	1.71466	1.8962	1.52114
39875	Male	9	14.51	-1.24995	10.5659	54.2	Non-Hispanic White	52	1.716	meidan	3	0.01	2788	excessive	no	-0.552842	0.732394	0.39794	-0.853872	0.113943	-0.853872	1.36791	0.778874	0.763428
39895	Female	17	20.84	-0.0807281	46.7829	70.2	Non-Hispanic Black	86	1.9345	low	10	456	3544	excessive	no	0.0413927	0.832509	2.61909	1.62118	1.27184	-0.39794	1.47741	1.72746	0.886491
39897	Male	11	18.86	0.537096	70.4399	65.3	Non-Hispanic Black	129	2.11059	low	5	2.13	3738.5	excessive	no	0.832509	1.79796	2.0569	1.38021	3.80754	2.26951	1.78262	2.85321	1.17026
39905	Male	16	19.24	-0.662394	25.3859	73.5	Mexican American	141	2.14922	low	10	0	6331.5	excessive	no	0.50515	1.82413	2.35411	1.02938	1.92221	0.556303	0.376577	1.922	-0.677781
39911	Female	15	21.21	0.316171	62.4064	76.7	Non-Hispanic Black	72	1.85733	low	9	171	2609	excessive	no	0.176091	0.255273	2.32838	1.51983	1.97405	0.39794	1.64621	1.95085	1.24055
39917	Male	7	18.23	1.25404	89.5086	61	Non-Hispanic White	144	2.15836	meidan	0	0.06	1974	excessive	no	0.176091	3.09691	1.617	0.939519	0.462398	-0.154902	1.23198	2.07434	0.857332
39951	Female	6	15.15	-0.105477	45.7999	54.1	Non-Hispanic White	114	2.0569	high	0	0.02	1900	excessive	no	0.20412	1.2833	3.32015	1.77379	0.690196	0.39794	1.455	1.42488	1.15836
39952	Male	15	19.48	-0.271641	39.2949	67.5	Mexican American	74	1.86923	low	9	2.02	2248	normal	no	-0.30103	1.51055	2.11727	-0.30103	1.36549	-0.0457575	0.0606978	1.70714	-0.221849
39964	Male	12	20.47	0.798745	78.7781	68.2	Non-Hispanic Black	190	2.27875	high	6	0.06	1716.5	normal	no	0.633468	1.36361	2.6721	0.78533	1.14922	-0.0457575	1.48373	1.69346	1.65418
39969	Female	17	26.26	1.1743	87.9863	94.4	Mexican American	200	2.30103	meidan	9	0.09	929	normal	no	0.740363	1.80482	1.24055	0.531479	3.03342	1.41162	1.04493	3.38844	1.19033
39984	Male	8	27.54	2.4755	99.3348	78	Non-Hispanic Black	114	2.0569	low	1	0.33	1267	normal	yes	0.633468	0.322219	1.89763	1.17026	1.23805	-0.09691	1.10278	1.94988	0.908485
39990	Female	7	23.02	2.14384	98.3977	78.5	Mexican American	127	2.1038	meidan	1	0.01	1445.5	normal	yes	0.20412	0.755875	2.03342	1.21484	2.11727	0.579784	1.17114	3.26238	1.16137
40023	Male	7	17.41	0.94425	82.7479	53.2	Non-Hispanic Black	39	1.59106	meidan	1	1.1	2260	excessive	no	1.22531	0	1.41996	0.886491	1.0607	-0.69897	0.720986	2.30083	0.832509
40030	Female	10	23.69	1.67143	95.2681	72	Non-Hispanic Black	124	2.09342	low	4	2.49	1577	normal	yes	0.968483	1.49969	3.22531	2.18184	2.34635	0.653213	1.64758	1.92231	1.17898
40032	Male	13	15.57	-1.73688	4.12044	61.6	Mexican American	140	2.14613	low	7	0.05	1960	normal	no	0.716003	1.08279	0.792392	-0.853872	1.22011	-0.09691	1.52297	1.81471	1.42975
40033	Male	17	22.27	0.241223	59.5309	75.5	Mexican American	127	2.1038	low	9	0.07	2409	normal	no	0.748188	1.04532	2.18752	1.26482	4.15229	2.42651	1.39393	2.0944	0.977724
40035	Female	18	19.71	-0.619601	26.776	67.4	Other Hispanic	123	2.08991	low	10	301	2529.5	excessive	no	0.462398	0.278754	1.86213	1.14613	1.16732	-0.221849	0.848805	2.04096	1.47567
40048	Male	18	23.41	0.388384	65.1134	82.3	Mexican American	193	2.28556	meidan	11	8.73	3337.5	excessive	no	0.380211	1.60097	1.56467	0.819544	2.18184	0.414973	0.921686	2.21888	0.20412
40050	Male	13	21	0.730427	76.7436	67.6	Non-Hispanic Black	155	2.19033	meidan	6	0.09	1957.5	normal	no	0.255273	2.98588	2.65031	1.79727	1.33846	-0.09691	1.14051	1.77085	1.0086
40083	Female	8	15.8	-0.12312	45.1006	56.5	Non-Hispanic Black	128	2.10721	low	2	0.06	1243	normal	no	0.643453	1.01284	3.52763	3.19866	1.35984	0.380211	1.24477	2.55225	1.51983
40089	Female	16	21.05	0.120327	54.7888	74.9	Non-Hispanic Black	97	1.98677	low	9	0.24	1625	normal	no	0.70757	3.10037	2.97128	1.67302	3.35025	1.66745	0.816241	2.02934	0.763428
40093	Female	16	42.74	2.46794	99.3205	133.2	Mexican American	129	2.11059	high	10	0.03	991.5	normal	yes	0.176091	3.71265	2.94645	2.14613	0.477121	0.0791812	0.696356	2.63751	1.02938
40109	Male	19	17.5	-2.53216	0.566813	69.5	Mexican American	69	1.83885	high	13	13.6	3611	excessive	no	0.0413927	0.908485	1.1271	1.13672	0.447158	-0.69897	0.74351	1.78283	0.447158
40121	Male	18	31.1	1.90004	97.1286	99.1	Mexican American	203	2.3075	low	10	0.08	4809.5	excessive	yes	0.986772	1.2014	2.0569	0.50515	2.50515	0.959041	1.52101	3.21592	1.50243
40125	Female	13	29.69	1.96486	97.5285	90.5	Other Race	103	2.01284	low	7	3.15	1838	normal	yes	0.531479	0.716003	1.43616	0.954243	2.95904	1.49136	1.1959	2.42193	1.36736
40173	Female	17	21.32	0.0739554	52.9477	81	Mexican American	72	1.85733	meidan	11	0.01	1879.5	normal	no	0.0791812	1.29003	2.233	1.81889	0.70757	-0.522879	0.424882	2.03571	0.491362
40174	Female	18	23.24	0.504611	69.3084	89.2	Non-Hispanic White	33	1.51851	high	13	0.02	2966.5	excessive	no	-0.09691	0.939519	1.52634	1.20952	1.60206	0.278754	-0.443697	1.2982	-0.154902
40182	Male	8	17.65	0.817577	79.3201	62.4	Non-Hispanic White	84	1.92428	meidan	2	0.18	1937	excessive	no	0.342423	0.70757	2.41996	0.361728	0.69897	-0.0457575	1.89873	2.4883	1.07555
40194	Male	17	22.77	0.395114	65.3621	76.6	Non-Hispanic Black	131	2.11727	low	10	219	1680	normal	no	0.414973	2.02938	2.35411	1.80889	1.43136	-0.09691	1.0216	1.56855	0.662758
40195	Female	13	21.28	0.66609	74.7323	75.2	Other Race	167	2.22272	meidan	6	0.06	1997	normal	no	0.623249	1.03342	2.1959	0.724276	1.65128	0.531479	1.18156	1.83992	1.02531
40198	Male	11	27.1	2.0556	98.009	86.4	Non-Hispanic Black	128	2.10721	meidan	4	1.42	1812	normal	yes	-0.154902	0.792392	1.67852	0.544068	0.748188	-0.39794	0.826075	1.4312	0.716003
40212	Male	15	23.56	0.981951	83.6938	81.1	Mexican American	172	2.23553	meidan	8	0	2747.5	excessive	no	-0.221849	-0.30103	1.64738	0.924279	0.322219	0.230449	1.4417	2.05077	0.78533
40214	Female	15	25.88	1.29736	90.2746	92	Non-Hispanic White	124	2.09342	meidan	9	2.36	2378.5	excessive	no	0.20412	0.113943	1.99782	1.37291	1.76042	0.414973	0.702431	2.44394	0.230449
40227	Female	17	20.52	-0.190476	42.4468	73.5	Mexican American	180	2.25527	high	13	0.01	1668.5	normal	no	0.278754	1.75282	2.89265	2.27416	1.51055	0.20412	1.30298	2.55705	1.01703
40240	Male	9	18.49	0.885318	81.2007	64.3	Mexican American	156	2.19312	meidan	3	0.06	1577.5	normal	no	1.06446	1.2878	2.0569	1.32838	1.14301	0.342423	1.88913	2.81933	1.37107
40251	Male	18	49.22	3.15103	99.9187	139	Non-Hispanic Black	356	2.55145	meidan	12	0.05	2394	normal	yes	0.755875	0.924279	2.5611	1.25042	2.45484	1.04139	2.21144	2.86725	1.60959
40267	Female	14	36.78	2.36828	99.1064	101.5	Non-Hispanic Black	299	2.47567	low	8	0	1872	normal	yes	0.579784	2.26717	2.50786	1.83059	1.45939	0.255273	1.37181	2.20192	1.53908
40270	Male	17	18.85	-1.14889	12.5301	70.3	Mexican American	447	2.65031	low	9	0.09	1665	normal	no	1.63949	1.42488	2.07555	1.00432	1.47857	0.414973	0.968016	3.44399	0.672098
40281	Male	11	17.88	0.172062	56.8306	62.3	Non-Hispanic White	127	2.1038	low	5	0.02	2193.5	excessive	no	0.568202	0.612784	1.17609	-0.39794	0.361728	-0.09691	1.49485	1.92911	1.19866
40283	Male	10	20.55	1.23563	89.1703	66.1	Non-Hispanic Black	127	2.1038	high	4	0.01	1727.5	normal	no	0.0413927	-0.552842	2.02938	0.863323	1.27646	-0.154902	1.45939	1.884	1.05308
40329	Male	19	21.81	-0.331801	37.002	74.4	Mexican American	145	2.16137	meidan	9	0.02	2093	normal	no	0.176091	0.982271	1.75815	1.50243	1.20683	0.633468	0.113943	3.00701	0.812913
40332	Male	13	17.47	-0.584654	27.939	68.4	Mexican American	200	2.30103	meidan	6	2.49	1037	normal	no	0.623249	0.60206	2.10037	-0.154902	1.0607	-0.39794	1.71466	3.28666	1.39445
40336	Male	12	24.43	1.60873	94.6163	82.8	Mexican American	108	2.03342	low	6	0.04	2951	excessive	no	0.90309	0.491362	2.68305	1.69108	1.27184	0.0413927	1.31366	1.91714	1.26951
40359	Female	8	14.08	-1.2556	10.463	56.3	Non-Hispanic White	70	1.8451	high	1	0.01	1497.5	normal	no	0.342423	0.869232	3.24551	-0.0457575	1.01284	-0.09691	1.19173	2.50359	0.977724
40371	Male	13	18.2	-0.242661	40.4134	70.5	Non-Hispanic White	126	2.10037	meidan	7	0.09	3296	excessive	no	0.518514	0	2.18469	-0.221849	1.10721	0.361728	1.62593	1.82256	0.838849
40372	Male	8	20.29	1.59405	94.4538	72.6	Non-Hispanic White	65	1.81291	low	2	0.02	2547.5	excessive	no	0.361728	1.17026	1.13988	-0.154902	-0.0457575	-0.522879	1.28713	1.81164	0.690196
40414	Female	18	52.87	2.55026	99.4618	137.2	Non-Hispanic Black	202	2.30535	low	13	0.04	1065	normal	yes	0.491362	1.02938	3.07555	2.83442	2.48144	0.857332	1.91991	2.07214	1.02119
40418	Male	8	16.26	0.177622	57.049	62	Non-Hispanic White	79	1.89763	meidan	1	0.03	2340.5	excessive	no	0.591065	0.556303	0.908485	-0.09691	0.929419	0.30103	1.57334	1.60703	0.643453
40419	Male	14	19	-0.188514	42.5237	73.3	Mexican American	79	1.89763	low	8	0.02	753	normal	no	-0.0457575	1.27416	0.633468	-0.853872	2.95134	1.4456	0.389166	1.78852	0.477121
40424	Female	12	30.64	2.15468	98.4406	92.8	Non-Hispanic White	166	2.22011	meidan	6	0	1879	normal	yes	0.579784	2.36922	1.24551	0.230449	1.32634	-0.221849	1.59923	2.10914	1.12057
40442	Male	12	18.72	0.239173	59.4514	63.6	Non-Hispanic Black	205	2.31175	high	5	0.02	1893	normal	no	0.361728	0.491362	0.633468	0.20412	2.03743	0.70757	1.47741	1.87795	1.29003
40443	Female	10	16.29	-0.380228	35.1888	58.6	Other Hispanic	157	2.1959	meidan	4	0.03	1913.5	excessive	no	0.556303	1.99913	1.83059	0.963788	1.02119	-0.221849	1.57415	2.02338	1.2878
40453	Female	14	20.8	0.363969	64.206	76.1	Mexican American	271	2.43297	low	8	2.33	1972.5	normal	no	0.812913	1.62941	1.93146	1.38202	1.08636	0.230449	2.08418	2.3641	1.89321
40456	Female	7	30.23	2.72938	99.6827	88.4	Non-Hispanic Black	92	1.96379	low	1	0.02	1793	excessive	yes	0.447158	0.799341	0.832509	0.113943	2.26951	0.819544	1.23198	1.84442	1.12057
40458	Female	13	30.18	2.00939	97.7752	97.9	Other Hispanic	214	2.33041	high	7	0.01	1365.5	normal	yes	0.255273	1.9619	1.27184	-0.30103	0.944483	-0.69897	0.238046	2.0992	0.748188
40482	Male	12	54.44	2.92128	99.8257	141.7	Non-Hispanic Black	231	2.36361	low	6	0.28	1783	normal	yes	0.857332	0.832509	1.42813	0.78533	1.90526	0.544068	1.82582	3.02997	1.53275
40488	Male	15	40.77	2.73453	99.6877	133.9	Non-Hispanic Black	171	2.233	meidan	9	0	4899	excessive	yes	0.30103	0.380211	1.16732	0.380211	1.49276	0.0791812	1.32263	1.94211	1.08991
40491	Female	9	16.42	-0.0615565	47.5458	63.7	Non-Hispanic Black	108	2.03342	low	2	0.19	1764	excessive	no	0.462398	1.07188	2.14301	1.47422	2.77525	1.24551	1.64972	2.25602	0.892095
40493	Male	8	18.15	1.00105	84.1598	61	Mexican American	21	1.32222	low	2	0.04	1709.5	excessive	no	-0.552842	0.929419	1.02119	-0.154902	-0.853872	-0.853872	-0.142668	1.23274	-0.30103
40497	Female	15	20.89	0.223256	58.8332	72.3	Non-Hispanic White	109	2.03743	meidan	7	0.09	1980.5	normal	no	0.176091	0.968483	2.07188	1.4133	0.755875	-0.221849	1.35564	1.78333	0.826075
40505	Male	19	21	-0.649731	25.7933	73.3	Mexican American	146	2.16435	low	13	0.03	2648.5	normal	no	0.176091	1.38202	1.13672	0	0.995635	-0.154902	1.28713	3.18473	0.623249
40508	Female	11	20.57	0.870905	80.8097	80.3	Other Hispanic	163	2.21219	low	5	0.11	1897	excessive	no	1.37291	2.2014	1.1959	0.944483	1.0086	0.113943	2.30619	2.16667	1.69108
40509	Female	14	18.43	-0.44254	32.9049	65.8	Other Hispanic	245	2.38917	meidan	8	0.03	1897.5	normal	no	0.230449	1.32015	2.15836	1.9425	2.04139	0.69897	1.24822	2.23702	1.4133
40539	Female	9	24.78	1.99698	97.7086	79.4	Non-Hispanic White	144	2.15836	meidan	3	0.19	2124.5	excessive	yes	0.462398	0.863323	1.54777	0.662758	2.33846	0.799341	1.69618	1.9119	1.4183
40550	Female	14	20.39	0.244283	59.6494	78	Mexican American	103	2.01284	high	8	0.35	1938.5	normal	no	0.176091	2.35411	1.74896	0.414973	2.47567	0.954243	1.12678	2.00169	1.32838
40554	Male	19	31.97	1.89837	97.1176	110.6	Non-Hispanic White	109	2.03743	low	13	262	4277.5	excessive	yes	1.59988	-0.221849	1.60959	0.857332	1.44404	0.0791812	1.0667	3.22511	0.556303
40555	Male	15	23.48	0.963623	83.2383	74.6	Other Race	30	1.47712	low	8	0.17	2141	normal	no	-0.552842	0.146128	1.59988	-0.09691	1.17609	0.0791812	0.993877	1.24452	0
40556	Male	10	20.66	1.26103	89.6351	76.8	Other Race	233	2.36736	low	5	2.91	2015.5	excessive	no	0.977724	2.57403	1.72509	1.32222	1.73078	0.342423	2.06281	3.31783	2.05385
40571	Female	13	15.64	-1.57893	5.71765	57.3	Non-Hispanic White	70	1.8451	meidan	6	0.09	1068	normal	no	0.39794	2.02119	1.04532	0.176091	1.06819	-0.30103	0.765669	1.49803	1.09342
40594	Female	17	32.39	1.86515	96.892	97	Non-Hispanic Black	159	2.2014	meidan	11	2.15	1726	normal	yes	0.322219	1.2833	2.67578	1.70243	3.43297	1.83885	1.12222	2.92194	1.05308
40632	Female	13	23.69	1.17988	88.0975	74.8	Mexican American	136	2.13354	low	5	0.01	1811	normal	no	0.361728	1.13033	1.24797	-0.30103	2.66181	1.13354	0.469822	2.1173	0.544068
40634	Female	15	22.39	0.624302	73.3785	72	Mexican American	129	2.11059	low	8	0.01	2018.5	excessive	no	0.255273	0.623249	1.8451	1.16137	1.03342	-0.0457575	1.7653	2.21609	0.69897
40636	Female	9	15.62	-0.468311	31.9781	62.5	Non-Hispanic White	120	2.07918	meidan	2	0.02	1880	excessive	no	0.0791812	2.4133	1.14922	-0.853872	0.681241	0.0413927	2.04599	2.22981	1.04139
40647	Female	16	40.55	2.38995	99.1575	114.1	Non-Hispanic Black	272	2.43457	meidan	10	0.07	1027.5	normal	yes	0.973128	2.28103	2.77159	2.21219	2.22531	0.653213	1.67293	2.91964	1.72099
40662	Female	6	18.22	1.36097	91.3238	59	Non-Hispanic White	113	2.05308	meidan	0	2.22	1037	normal	no	0.579784	1.65128	1.80072	0.39794	0.812913	0.0413927	1.67025	3.28672	1.09342
40667	Male	19	27.09	1.11953	86.8543	88.7	Non-Hispanic White	209	2.32015	meidan	15	0.26	1437	normal	no	0.518514	3.32428	1.75358	1.17609	0.934498	0.39794	1.49178	2.02473	0.819544
40672	Female	15	23.99	0.970202	83.4027	89.3	Non-Hispanic Black	263	2.41996	meidan	9	0.04	1963	normal	no	0.50515	1.3927	2.99344	1.96895	2.07918	0.491362	1.30146	2.96134	1.25527
40698	Female	9	15.55	-0.507195	30.6009	55.5	Non-Hispanic Black	95	1.97772	meidan	3	0.12	1643	excessive	no	-0.39794	0.740363	2.36173	1.72181	2.08279	0.531479	1.01578	1.26975	0.491362
40709	Female	17	20.35	-0.251082	40.0875	69.6	Non-Hispanic White	271	2.43297	meidan	10	0.01	1906	normal	no	0.0791812	1.28103	2.24055	2.34635	0.447158	0.322219	1.79685	2.23932	1.26007
40713	Female	15	18.63	-0.578975	28.1303	66.2	Mexican American	216	2.33445	meidan	8	0.01	2103.5	excessive	no	0.531479	1.01284	2.22011	1.4216	1.36173	0	1.53945	2.16274	1.24055
40715	Male	12	35.33	2.51076	99.3976	114	Non-Hispanic Black	117	2.06819	meidan	6	0.13	1904.5	normal	yes	1.13672	0.414973	1.47712	0.851258	0.982271	0.30103	1.64483	2.19081	1.03342
40727	Male	16	21.21	0.117459	54.6752	78.5	Mexican American	216	2.33445	low	10	0.46	4569	excessive	no	0.431364	0.69897	1.88024	-0.09691	1.46687	0.342423	1.42553	2.75049	1.08279
40731	Male	10	19.03	0.826742	79.5808	70.7	Mexican American	99	1.99564	meidan	5	0.09	2398.5	excessive	no	0.278754	1.19312	0.414973	-0.221849	0.278754	-0.30103	1.48671	1.37457	0.690196
40758	Female	15	22.7	0.697211	75.7165	76.2	Non-Hispanic White	85	1.92942	high	9	0.05	1967.5	normal	no	0	1.33041	2.42651	1.2833	0.0791812	-0.853872	0.796574	2.01072	0.612784
40764	Female	11	18.51	0.272473	60.7371	69.5	Non-Hispanic White	125	2.09691	meidan	4	0.03	2061	excessive	no	0.30103	0.995635	2.24055	2.09691	1.62428	0.30103	2.06468	1.77137	1.52892
40776	Female	8	16.6	0.271094	60.6841	59.4	Mexican American	31	1.49136	high	2	0.02	1688.5	excessive	no	-0.552842	0.69897	0.977724	-0.09691	-0.154902	-0.853872	0.501059	1.07004	-0.221849
40782	Female	18	40.72	2.2547	98.7924	119.2	Non-Hispanic Black	191	2.28103	meidan	12	0.09	2652	excessive	yes	0.556303	0.568202	2.60746	1.93752	1.32222	0.0791812	1.50866	2.70817	0.986772
40787	Female	9	17.28	0.309232	62.1427	62	Non-Hispanic White	97	1.98677	meidan	3	0.26	1858.5	excessive	no	0.176091	2.31387	1.233	0.544068	0.690196	-0.30103	0.968016	1.79267	0.929419
40795	Female	8	18.37	0.942648	82.7069	65.7	Other Race	77	1.88649	low	2	0.21	1376.5	normal	no	0.414973	1.76938	1.89321	1.5977	0.322219	-0.39794	1.55194	1.66219	1.16137
40799	Male	12	18.25	0.0568615	52.2672	61	Non-Hispanic Black	117	2.06819	meidan	6	0.03	1942.5	normal	no	0.255273	1.03743	1.6637	0.518514	2.03743	0.230449	0.320146	1.80543	0.278754
40803	Male	12	18.39	0.112823	54.4915	63.1	Other Hispanic	105	2.02119	high	5	1.18	1370.5	normal	no	-0.09691	0.361728	3.4133	2.24055	0.672098	-0.522879	0.749736	1.55751	0.748188
40806	Female	14	20.38	0.241274	59.5329	67.5	Mexican American	112	2.04922	meidan	8	0.02	3141.5	excessive	no	0.230449	1.47857	2.48287	2.21748	1.25527	0.30103	0.882525	2.36769	0.934498
40819	Female	6	16.49	0.672247	74.9287	57	Mexican American	48	1.68124	meidan	0	0.01	1429	excessive	no	-0.09691	0.255273	1.82413	-0.09691	0.477121	-0.522879	1.15168	1.76253	1.04532
40832	Male	12	28.53	2.08572	98.1498	104.4	Mexican American	74	1.86923	low	5	0.01	2749	excessive	yes	0.278754	1.943	1.79934	0.0413927	1.10721	-0.154902	0.158362	1.4216	0.826075
40837	Male	15	20.49	0.111569	54.4417	69.9	Mexican American	109	2.03743	low	7	0.01	2147.5	normal	no	0.230449	1.07555	1.82282	-0.39794	3.85187	1.97909	1.42439	1.89834	1.0569
40840	Male	18	27.12	1.26962	89.7891	81.4	Non-Hispanic Black	161	2.20683	meidan	13	68	2043.5	normal	no	-0.552842	0.579784	2.14301	1.45179	1.46835	0.20412	1.00647	2.48004	0.30103
40844	Male	16	21.82	0.317222	62.4463	76.4	Non-Hispanic White	170	2.23045	meidan	10	0.37	3424	excessive	no	0.0791812	1.78247	0.939519	0.462398	0.770852	-0.154902	1.6504	1.56691	0.491362
40848	Female	12	21.83	0.972015	83.4478	74.2	Mexican American	206	2.31387	meidan	6	0.08	1873.5	normal	no	0.568202	0.963788	2.01703	1.97864	1.79934	0.30103	1.4417	2.98671	2.52673
40853	Male	9	14.12	-1.59658	5.51794	55.8	Non-Hispanic Black	73	1.86332	low	2	0.08	1874	excessive	no	-0.30103	0.39794	0.845098	0.30103	0.748188	-0.0457575	1.19976	1.75906	1.16137
40854	Male	8	17.86	0.897195	81.5193	60.4	Mexican American	82	1.91381	low	2	0.07	2177	excessive	no	0.740363	2.48144	2.40824	0.342423	1.09691	-0.09691	0.857332	3.12775	0.30103
40867	Female	17	28.66	1.50241	93.3504	93.2	Non-Hispanic Black	177	2.24797	meidan	11	0.05	2215	excessive	no	0.255273	0.30103	2.91645	2.39445	1.47129	-0.09691	0.848805	1.5463	0.740363
40873	Male	19	29.12	1.48852	93.1693	95.6	Non-Hispanic White	168	2.22531	high	15	32.8	3194	excessive	no	0.30103	0.968483	0.799341	0.623249	1.26482	0.0413927	1.06145	2.40793	0.690196
40880	Female	12	27.62	1.87198	96.9395	94.7	Mexican American	112	2.04922	low	5	0.05	1859	normal	yes	0.20412	1.11394	1.50243	0.770852	1.44091	0.255273	1.35141	2.24296	0.963788
40883	Male	13	20.17	0.487537	68.7061	83.8	Non-Hispanic White	245	2.38917	high	8	0.16	3499	excessive	no	0.556303	2.20412	1.45788	0.944483	2.16435	0.869232	1.8072	2.82382	1.21484
40889	Female	14	17.78	-0.721947	23.5164	71.7	Non-Hispanic White	394	2.5955	high	7	0	1677	normal	no	0.819544	1.37475	2.63649	1.83569	0.724276	0.230449	1.57496	2.85252	1.47422
40902	Female	13	20.67	0.507159	69.3978	72.3	Non-Hispanic Black	115	2.0607	low	6	1.19	2573	excessive	no	0.662758	1.12385	2.18752	1.50243	3.80209	1.98408	1.2465	2.97091	1.51188
40907	Female	17	23.55	0.663746	74.6573	72.7	Mexican American	29	1.4624	high	10	0.09	906	normal	no	-0.552842	0.724276	1.4014	0.672098	-0.0457575	-0.853872	0.00432137	1.49721	-0.30103
40917	Female	17	29.84	1.63327	94.8794	101.3	Non-Hispanic White	24	1.38021	high	11	82.2	779.5	normal	no	0.255273	2.30103	1.35603	0.78533	-0.853872	-0.853872	0.528917	1.62644	0.880814
40919	Male	17	18.09	-1.56579	5.86985	65.9	Non-Hispanic Black	197	2.29447	low	9	93.6	2443	normal	no	0.20412	0.278754	1.84323	0.959041	0.568202	-0.69897	0.605305	2.04665	0.568202
40923	Male	7	17.51	0.985394	83.7785	59.1	Other Hispanic	120	2.07918	low	0	2.95	1626	excessive	no	1.02531	0.755875	1.91908	0.90309	1.90687	0.30103	1.43136	1.79036	1.11059
40935	Male	18	20.64	-0.582097	28.0251	74.8	Non-Hispanic White	226	2.35411	meidan	11	0.04	1983	normal	no	1.11727	1.07555	1.21484	-0.30103	1.81558	0.322219	2.16888	2.06009	1.13354
40946	Female	15	24.86	1.13029	87.0823	91.8	Non-Hispanic White	450	2.65321	meidan	9	0.1	835	normal	no	0.60206	1.78319	1.04922	0.913814	1.04139	0.716003	1.83046	2.80331	1.41664
40957	Male	7	15.46	-0.108782	45.6688	54.7	Mexican American	165	2.21748	meidan	0	0.17	2880	excessive	no	0.929419	1.38202	1.88986	0.113943	1.38382	0.491362	1.90966	2.43476	1.6981
40981	Male	12	23.45	1.45046	92.6534	86.9	Mexican American	121	2.08279	low	5	0.68	2141	normal	no	0.0791812	0.322219	0.724276	-0.853872	0.544068	-0.522879	0.708421	1.20167	0.30103
40982	Female	12	19.88	0.481586	68.495	65.8	Mexican American	87	1.93952	low	5	0.02	1605.5	normal	no	0.477121	1.08991	1.77012	0.792392	1.64246	0.30103	0.886491	2.07936	2.49332
40986	Female	15	22.63	0.681015	75.2069	84.7	Non-Hispanic White	134	2.1271	meidan	9	0.04	3928	excessive	no	0.20412	1.83822	2.34242	2.13354	0.431364	-0.09691	1.57078	2.61341	1.81823
40998	Male	12	23.84	1.51609	93.5252	76.5	Non-Hispanic Black	186	2.26951	meidan	5	0.01	1786	normal	no	0.30103	0.146128	2.23553	2.23045	0.380211	-0.09691	1.12678	2.7917	0.913814
40999	Male	15	19.23	-0.37623	35.3373	76	Non-Hispanic White	250	2.39794	high	9	87.1	6733.5	excessive	no	0.60206	2.20683	2.81291	0.968483	1.73239	0.30103	1.8459	3.13617	1.25042
41051	Female	16	33.82	2.04128	97.9389	91.8	Mexican American	53	1.72428	meidan	10	0.01	1923.5	normal	yes	-0.221849	0.662758	2.36736	2.02531	0.278754	-0.69897	0.0863598	2.20728	0.230449
41056	Female	18	23.76	0.625296	73.4112	84.3	Non-Hispanic White	97	1.98677	meidan	12	102	1791	normal	no	1.8651	1.26007	2.26007	1.81757	0.491362	-0.30103	0.58995	2.82695	-0.677781
41057	Male	18	51.87	3.23745	99.9397	165.6	Mexican American	151	2.17898	high	15	0.01	1434.5	normal	yes	0.60206	0.897627	0.924279	-0.154902	0.30103	-0.09691	0.984527	1.79817	1.64444
41070	Female	6	26.25	2.64937	99.5968	80.6	Non-Hispanic White	70	1.8451	low	1	8.22	1423.5	excessive	yes	1.21219	1.40824	1.55751	0.995635	1.45025	-0.09691	1.26553	1.83448	0.361728
41078	Male	11	16.84	-0.300911	38.1741	61.4	Non-Hispanic White	149	2.17319	high	5	0.02	2945	excessive	no	0.0791812	2.70329	1.19312	0.176091	0.690196	-0.30103	1.85649	1.31785	1.33041
41095	Female	18	23.38	0.537985	70.4706	85.3	Non-Hispanic White	300	2.47712	meidan	11	0.09	1459.5	normal	no	0.826075	1.94939	3.37475	2.53908	1.1959	0	1.39637	3.03905	1.13354
41098	Male	18	21.21	-0.352578	36.2202	74.2	Non-Hispanic White	228	2.35793	high	15	0.01	2394.5	normal	no	0.50515	1.95085	1.40312	0.556303	0.0413927	-0.69897	0.987666	2.0242	0.380211
41102	Male	15	19.08	-0.441026	32.9597	65.8	Non-Hispanic Black	248	2.39445	meidan	9	0.23	2305.5	normal	no	0.633468	0.0791812	2.01703	1.52375	2.17319	0.342423	1.92552	3.35792	1.22531
41115	Female	6	15.76	0.28219	61.1101	58	Non-Hispanic White	62	1.79239	meidan	1	0	1046	normal	no	0.863323	1.25527	1.90255	0.851258	0.838849	0.0791812	1.73183	1.97488	1.78032
41121	Female	12	20.4	0.626024	73.435	67.5	Non-Hispanic Black	296	2.47129	meidan	6	0.04	960.5	normal	no	0.623249	1.14613	2.9196	1.96332	2.30103	0.986772	2.46725	2.69921	1.45332
41134	Male	6	15.39	-0.0253427	48.9891	52.8	Mexican American	69	1.83885	meidan	0	0.02	1643	excessive	no	-0.30103	0.342423	0.672098	-0.853872	0.748188	-0.09691	1.60239	1.27277	1.61805
41146	Male	10	18.37	0.608755	72.8657	65	Non-Hispanic Black	85	1.92942	high	3	0.03	1445.5	normal	no	0.414973	0.0791812	2.34242	-0.221849	0.70757	-0.69897	1.42781	1.22943	0.431364
41171	Male	11	14.93	-1.49701	6.71958	57.7	Non-Hispanic Black	132	2.12057	high	5	1.01	2208.5	excessive	no	0.278754	-0.552842	2.46538	0.531479	1.22531	0.20412	1.56914	1.6013	1.22272
41182	Female	8	18.85	1.08822	86.175	68.4	Non-Hispanic White	29	1.4624	meidan	3	1.1	1975.5	excessive	no	0.361728	0.70757	0.146128	-0.39794	0.146128	-0.853872	1.47741	1.68052	0.491362
41184	Female	16	36.44	2.20134	98.6144	109.6	Mexican American	68	1.83251	low	10	0.01	1680	normal	yes	-0.221849	0.531479	2.0569	1.50651	2.72673	1.18469	0.902547	2.69211	0.579784
41221	Female	7	15.31	-0.179829	42.8643	55.1	Non-Hispanic White	36	1.5563	low	1	4.49	1522	normal	no	0.0791812	0.414973	0.716003	-0.0457575	2.52634	0.924279	1.2393	2.63797	0.812913
41222	Male	12	17.59	-0.227692	40.9943	65.2	Mexican American	79	1.89763	high	5	0.02	1813.5	normal	no	0.0413927	1.15534	1.59329	-0.853872	2.93802	1.3075	1.15168	1.42586	0.579784
41254	Male	8	16.87	0.485062	68.6184	62.6	Non-Hispanic White	87	1.93952	high	2	0.02	2855	excessive	no	0.30103	0.913814	1.20683	-0.154902	0.447158	-0.853872	1.5977	1.13956	0.851258
41297	Male	17	28.54	1.63958	94.9454	91.5	Mexican American	260	2.41497	meidan	11	0.12	2815.5	excessive	no	0.568202	2.58206	2.65514	1.69285	0.477121	0.0413927	0.74351	1.94988	0.672098
41315	Female	12	30.04	2.10514	98.236	100.1	Mexican American	187	2.27184	meidan	6	0.01	2565	excessive	yes	-0.221849	1.17319	2.11059	1.38561	0.78533	0.176091	0.320146	1.69862	0.633468
41317	Female	6	16.51	0.681956	75.2367	55.1	Other Race	112	2.04922	high	0	0.03	1805	excessive	no	0.477121	1.14922	2.42651	0.929419	1.41996	-0.0457575	1.31218	2.9279	0.929419
41343	Female	6	14.42	-0.662202	25.3921	53	Non-Hispanic Black	38	1.57978	low	0	0.1	1009.5	normal	no	-0.552842	0.431364	0.770852	-0.154902	3.17319	1.51188	0.621176	1.22943	0.69897
41347	Male	14	19.34	-0.0527812	47.8953	70	Mexican American	147	2.16732	low	8	129	2807.5	excessive	no	0.477121	0.778151	2.11727	0.30103	2.92686	1.32428	1.20763	1.70714	1.06446
41364	Female	15	20.94	0.238062	59.4084	73.4	Mexican American	189	2.27646	low	8	0.01	2382.5	excessive	no	-0.552842	1.65896	3.09342	2.32428	1.81291	0.70757	0.932981	2.75837	1.09691
41366	Female	14	19.14	-0.169278	43.2789	66.4	Non-Hispanic Black	120	2.07918	meidan	7	0.02	1515	normal	no	0.462398	1.31387	2.34635	1.86688	0.770852	-0.154902	1.18583	3.82257	1.30535
41369	Male	19	18.41	-1.94418	2.59369	73.1	Non-Hispanic White	189	2.27646	meidan	13	1.11	3731.5	excessive	no	0.39794	1.75435	2.69108	2.3032	-0.0457575	-0.221849	1.01578	3.22247	1.49693
41378	Female	7	15.58	-0.0172902	49.3103	59.2	Non-Hispanic Black	40	1.60206	meidan	1	0.03	1882.5	excessive	no	0.0413927	0	0.544068	-0.09691	-0.30103	-0.853872	1.19173	1.66894	0.380211
41417	Male	10	15.15	-1.02438	15.2827	54.4	Other Race	63	1.79934	high	4	0.02	2441	excessive	no	-0.221849	1.81889	1.26951	0.414973	0.30103	-0.221849	0.806858	1.27738	0.770852
41435	Female	12	18.27	-0.0453127	48.1929	67.8	Non-Hispanic Black	168	2.22531	high	6	0.01	2979	excessive	no	0.716003	1.14922	1.94645	1.14301	1.86451	0.447158	1.11727	2.223	1.21748
41445	Female	11	22.95	1.37139	91.4873	83.2	Mexican American	151	2.17898	low	4	0.11	2215	excessive	no	0.892095	2.74663	1.62014	0.518514	3.13988	1.21484	0.781755	1.8099	1.04922
41465	Female	18	45.78	2.40962	99.2015	141.1	Non-Hispanic Black	161	2.20683	low	12	4.84	3558	excessive	yes	0.568202	0.556303	1.10037	1.27875	0.579784	-0.30103	2.12801	2.869	1.27875
41469	Male	19	19.25	-1.47	7.07803	70.5	Non-Hispanic Black	331	2.51983	low	15	36.4	1769.5	normal	no	0.39794	0.623249	2.27416	1.07188	3.4609	1.82347	1.96727	2.59892	1.6981
41471	Male	12	18.41	0.1207	54.8036	63.4	Non-Hispanic Black	136	2.13354	low	5	0.62	3382.5	excessive	no	0.380211	0.954243	1.15229	0.20412	0.69897	-0.09691	1.52192	2.0707	1.35025
41474	Female	16	25.08	1.06485	85.6528	93.2	Non-Hispanic Black	137	2.13672	low	11	0.48	3633	excessive	no	0.612784	1.18469	2.48996	2.30535	0.812913	-0.221849	1.5358	2.11883	1.10037
41476	Female	6	15.18	-0.0849004	46.617	52.7	Other Race	72	1.85733	high	0	0.01	1722	excessive	no	0.361728	0.740363	1.19866	-0.09691	1.16137	0.146128	0.255273	1.15198	0.414973
41532	Male	8	16.73	0.418525	66.2218	60.5	Non-Hispanic Black	106	2.02531	low	0	0.04	1873.5	excessive	no	0.414973	0.431364	1.49415	0.0791812	0.770852	-0.30103	1.58001	1.56146	1.16137
41572	Male	17	19.82	-0.683004	24.7302	76.4	Non-Hispanic White	109	2.03743	meidan	11	0.01	2435	normal	no	0.763428	0.544068	0.633468	-0.853872	0.230449	-0.39794	0.582063	1.61888	0.431364
41591	Male	8	24.11	2.19011	98.5742	77.4	Non-Hispanic White	71	1.85126	low	2	0.84	1799	excessive	yes	1.25042	0.716003	0.653213	-0.30103	0.732394	-0.154902	2.04794	1.36229	1.30103
41601	Male	7	14.4	-0.964601	16.7372	51	Non-Hispanic Black	46	1.66276	meidan	0	0.05	1586.5	normal	no	0.0791812	0.113943	0.716003	-0.39794	1.73799	-0.09691	0.635484	1.06521	0.612784
41638	Male	8	21.72	1.86781	96.9106	72.2	Other Hispanic	88	1.94448	meidan	2	0.02	1448	normal	yes	0.0791812	-0.09691	1.77232	-0.39794	0.732394	-0.30103	0.89098	1.49982	1.08279
41659	Female	15	27.64	1.54242	93.8514	87.5	Non-Hispanic White	116	2.06446	meidan	9	0.09	1290	normal	no	0.612784	1.47567	1.74273	1.31387	0.176091	-0.522879	0.957607	2.34498	0.919078
41684	Female	10	17.16	0.0100698	50.4017	63.2	Other Hispanic	15	1.17609	meidan	4	0.06	2572	excessive	no	-0.09691	0.30103	2.1038	0.230449	0.544068	-0.154902	1.00346	2.35013	0.230449
41696	Male	12	19.26	0.430362	66.6534	71	Mexican American	235	2.37107	high	6	0.01	4700	excessive	no	0.255273	0.653213	0.973128	0.0413927	0.60206	-0.154902	1.20575	2.09486	1.3483
41701	Female	13	26.46	1.60767	94.6047	83.9	Non-Hispanic Black	80	1.90309	meidan	5	0.06	1370	normal	no	0.230449	1.5092	1.89209	1.28103	1.02531	-0.154902	0.898725	1.89326	1.1959
41714	Female	7	13.68	-1.43889	7.50915	50.4	Non-Hispanic Black	112	2.04922	meidan	1	0.25	2415	excessive	no	0.763428	3.42975	3.52892	2.16732	1.45179	0.278754	1.74834	2.31105	1.59988
41720	Female	8	28.59	2.50439	99.3867	86.3	Mexican American	35	1.54407	meidan	2	0.09	1625	excessive	yes	0.20412	1.23045	1.72016	1.19866	0.414973	-0.853872	1.10517	1.35353	0.60206
41734	Female	14	35.72	2.31151	98.9598	111.6	Mexican American	136	2.13354	meidan	8	0.01	877	normal	yes	0.477121	1.74115	2.5611	2.15836	1.19033	-0.154902	0.113943	2.11224	0.838849
41752	Female	8	15.43	-0.330174	37.0634	56.7	Non-Hispanic Black	145	2.16137	meidan	1	0.34	1318	normal	no	1.13672	1.06819	2.16137	1.52504	1.22789	-0.09691	1.63909	2.13001	1.51322
41757	Male	18	37.08	2.50722	99.3916	113.5	Non-Hispanic Black	252	2.4014	low	15	0.15	2052	normal	yes	0.30103	0.662758	2.98722	2.57749	1.14613	-0.154902	0.974512	2.37403	1.32222
41763	Male	6	22.19	2.43016	99.2454	72.2	Mexican American	71	1.85126	low	0	0.02	3384	excessive	yes	0.579784	0.934498	1.7185	0.991226	3.35793	1.67761	1.35295	2.04198	1.01284
41774	Male	11	23.42	1.60356	94.5594	68.1	Non-Hispanic Black	155	2.19033	high	5	0.07	1644.5	normal	no	0.322219	-0.0457575	1.42813	0.361728	1.94349	0.39794	1.47436	1.96722	1.73957
41778	Female	14	27.27	1.59631	94.479	87.3	Non-Hispanic Black	253	2.40312	meidan	8	0.06	1367	normal	no	1.06819	1.8488	2.98945	2.21219	1.41162	0.30103	1.43489	2.69467	1.44248
41779	Female	18	21.18	-0.0753262	46.9978	79	Non-Hispanic White	102	2.0086	low	14	0.06	1328.5	normal	no	0.477121	1.93247	1.77159	1.44248	0.612784	-0.221849	1.1878	2.16823	0.977724
41789	Male	11	18.6	0.446807	67.2493	62.6	Non-Hispanic Black	87	1.93952	meidan	4	0.23	1937.5	normal	no	-0.154902	0.845098	1.84261	1.05308	1.10721	-0.30103	1.52388	2.22778	1.17319
41795	Male	7	15.75	0.0841631	53.3537	57.8	Mexican American	57	1.75587	low	1	0.03	2142.5	excessive	no	0.361728	1.91381	1.1038	-0.30103	1.0086	0.0413927	1.78111	2.09093	1.22011
41798	Male	16	21.29	0.144638	55.7502	67.2	Non-Hispanic Black	92	1.96379	meidan	10	39.2	2991.5	excessive	no	-0.09691	0.544068	1.26951	0.623249	0.556303	0.20412	-0.823909	2.16274	0.255273
41804	Female	14	22.7	0.836577	79.8585	79.9	Mexican American	217	2.33646	meidan	8	0.02	1667.5	normal	no	1.2014	1.40654	2.61066	2.14301	2.2014	0.740363	1.8638	2.0242	1.45179
41818	Female	16	20.11	-0.190719	42.4373	78	Mexican American	100	2	meidan	10	0.01	1505	normal	no	0.0413927	1.31806	1.64836	1.5302	-0.154902	-0.522879	0.708421	1.07482	0.869232
41837	Male	15	18.8	-0.566282	28.5601	67	Non-Hispanic White	113	2.05308	high	9	0.01	2134.5	normal	no	0.414973	1.09342	0.716003	0.0413927	0.0791812	0.146128	1.00647	1.64237	0.792392
41886	Male	10	19.61	0.99659	84.0518	64.8	Non-Hispanic White	72	1.85733	low	3	0.02	2704.5	excessive	no	-0.154902	0.278754	1.53908	-0.853872	1.90472	0.477121	1.3927	1.36736	0.792392
41911	Female	19	22.55	0.260335	60.2697	82.2	Other Hispanic	29	1.4624	meidan	15	3.99	1412.5	normal	no	0	0.69897	2.01703	1.35218	0.886491	-0.39794	-0.537602	1.85418	-0.39794
41917	Male	9	14.48	-1.27534	10.1095	53	Other Hispanic	126	2.10037	meidan	3	0.02	1806.5	excessive	no	0.380211	2.15534	1.42651	0.255273	0.80618	-0.09691	1.49886	1.85217	1.63448
41954	Male	9	19.25	1.11712	86.8029	62	Non-Hispanic Black	230	2.36173	high	4	0	2226	excessive	no	0.447158	1.74273	2.233	1.79169	2.55145	1.11727	2.26827	2.77	1.75967
41974	Male	7	15.39	-0.157709	43.7343	52.5	Mexican American	117	2.06819	meidan	1	0.01	1800	excessive	no	0.556303	1.1038	1.74273	1.35793	0.255273	-0.69897	1.27231	2.27878	1.69285
41979	Male	6	14.08	-1.22276	11.0711	50.6	Mexican American	45	1.65321	low	0	0.04	1150.5	normal	no	0.462398	1.24797	2.07918	0.897627	0.633468	-0.522879	1.39637	1.16791	1.22011
41997	Male	12	37.87	2.60821	99.5449	109.8	Mexican American	121	2.08279	meidan	5	0.09	1351	normal	yes	0.113943	0.80618	1.22272	0.724276	2.1959	0.612784	2.36464	1.04493	0.944483
42006	Male	9	22.44	1.79025	96.3293	72.9	Mexican American	132	2.12057	meidan	3	0.03	922.5	normal	yes	0.556303	0.380211	1.98498	0.230449	-0.0457575	0.716003	1.03623	1.80855	0.944483
42040	Male	19	21.64	-0.39574	34.6148	75.2	Other Hispanic	289	2.4609	meidan	13	31.7	4795.5	excessive	no	0.278754	0.826075	1.31597	0.113943	1.40312	0	1.32858	2.00393	1.41996
42051	Female	16	21.35	0.210609	58.3404	81	Non-Hispanic Black	20	1.30103	meidan	9	0	548	normal	no	-0.39794	0.0413927	1.15836	0.832509	0.230449	-0.853872	0.220108	1.10721	-0.0457575
42054	Female	6	15.6	0.186475	57.3964	53.5	Non-Hispanic Black	118	2.07188	low	0	0	2845.5	excessive	no	0.50515	0.380211	3.30103	3.01284	0.78533	0.278754	1.13609	2.64243	0.612784
42097	Male	13	18.43	-0.143989	44.2755	68.7	Mexican American	178	2.25042	low	5	0.02	2074.5	normal	no	0.278754	1.38021	1.90417	0.414973	1.84011	0.380211	0.957607	1.8485	0.995635
42112	Male	11	21.31	1.20891	88.6652	68	Non-Hispanic White	150	2.17609	high	5	0.04	2212	excessive	no	0.672098	1.64836	1.08991	-0.221849	0.278754	0.39794	1.62521	2.55169	0.977724
42141	Female	16	17.9	-1.13737	12.7693	64.4	Non-Hispanic Black	66	1.81954	low	10	0.03	1771.5	normal	no	0.0413927	0.518514	1.85065	1.68753	0.20412	-0.522879	0.528917	1.715	1.22789
42142	Female	8	16.12	0.0427807	51.7062	60.9	Mexican American	31	1.49136	high	2	0.02	1544.5	normal	no	-0.30103	1.17609	1.95809	-0.853872	0.230449	-0.69897	0.0606978	0.965672	-0.522879
42153	Male	11	17.61	0.0586512	52.3385	61.8	Non-Hispanic Black	10	1	low	4	0.36	2424.5	excessive	no	0.60206	0.477121	0.431364	-0.39794	0	-0.853872	0.238046	1.05994	0.623249
42176	Female	11	18.09	0.124665	54.9606	63	Non-Hispanic Black	104	2.01703	low	5	2.59	3935	excessive	no	0.30103	1.17609	2.25527	1.92737	2.19866	0.556303	1.52297	2.30328	1.26717
42178	Female	6	15.11	-0.133173	44.7028	56.1	Non-Hispanic White	56	1.74819	meidan	0	0.03	2566.5	excessive	no	0.60206	1.23553	1.24797	-0.221849	1.25042	-0.221849	0.683047	1.45606	0.716003
42192	Female	16	41.4	2.42177	99.2277	106	Non-Hispanic Black	338	2.52892	meidan	11	0	482	normal	yes	1.14922	1.17609	2.27184	1.44871	3.82347	2.3483	1.47436	2.73778	1.48144
42196	Female	9	22.58	1.68369	95.3879	78	Mexican American	112	2.04922	meidan	3	0.01	1513.5	normal	yes	0.0413927	1.19033	1.22011	0.361728	0.20412	-0.221849	1.20575	1.8169	1.02938
42209	Female	17	24.9	0.940687	82.6567	84	Non-Hispanic White	171	2.233	high	10	0.01	2914	excessive	no	0.414973	2.68931	1.90255	1.49276	1.63649	0.60206	0.501059	3.10395	0.380211
42213	Female	15	16.38	-1.73979	4.09478	61.7	Non-Hispanic White	389	2.58995	high	9	0.01	2405.5	excessive	no	0.653213	3.31597	2.5832	2.11059	0.875061	-0.522879	1.47012	2.0886	1.56229
42222	Female	10	17.31	0.0712825	52.8414	61	Other Race	142	2.15229	low	3	0.86	2431.5	excessive	no	1.10721	1.22272	2.0569	1.34439	1.72346	0.431364	1.46045	1.89437	1.5832
42227	Male	12	21.14	0.97284	83.4684	76.2	Non-Hispanic White	136	2.13354	high	5	0.01	2238.5	excessive	no	0.60206	0.929419	1.17319	0.230449	0.819544	-0.09691	1.18583	1.57241	1.40824
42236	Male	6	15.96	0.371269	64.4781	58.8	Non-Hispanic White	91	1.95904	high	0	0	2161.5	excessive	no	0.30103	3.14922	1.63849	0.880814	0.672098	0.0791812	1.0216	1.427	0.908485
42243	Male	11	15.57	-1.03819	14.959	59	Other Hispanic	121	2.08279	meidan	4	0.02	1800	normal	no	0.518514	1.67025	2.08279	1.59879	2.32838	0.977724	1.67357	3.31597	1.47129
42264	Female	10	16.63	-0.220134	41.2883	60.6	Non-Hispanic Black	28	1.44716	low	5	1.45	2486	excessive	no	0.20412	2.67761	1.54033	-0.853872	1.44404	-0.0457575	0.848805	1.07954	0.929419
42279	Female	8	16.87	0.389703	65.1622	63	Non-Hispanic White	89	1.94939	high	2	0.01	1470.5	normal	no	0.672098	2.53529	1.87332	0.78533	0.732394	0.0791812	0.943495	1.67688	1.22531
42301	Female	12	25.99	1.67746	95.3274	78.5	Mexican American	190	2.27875	low	5	0.08	1658	normal	yes	0.39794	1.04532	1.3927	-0.0457575	1.18184	-0.221849	1.0306	2.43853	1.23045
42317	Female	11	19.93	0.70475	75.9517	71.7	Mexican American	177	2.24797	high	5	0	2772.5	excessive	no	0.763428	0.724276	1.58546	0.78533	1.43933	0	0.811575	2.19042	1.14613
42320	Female	16	21.85	0.352465	63.7755	71.4	Non-Hispanic White	240	2.38021	high	10	0.12	1843	normal	no	0.322219	3.04139	2.36922	1.36361	1.23553	0.755875	1.31366	1.58444	0.662758
42337	Female	12	20.26	0.588215	72.1806	75.1	Mexican American	108	2.03342	meidan	6	0.02	2259.5	excessive	no	0.255273	0.361728	2.65801	1.90741	1.72099	0.146128	0.861534	2.21434	1.11059
42347	Male	6	20.01	2.00503	97.752	60.4	Non-Hispanic Black	166	2.22011	high	0	0.02	1799	excessive	yes	0.70757	0.892095	3.55871	2.59439	1.60531	0.414973	1.58894	2.51755	1.59988
42362	Male	16	25.05	1.14342	87.3568	88.3	Non-Hispanic White	198	2.29667	low	11	168	2202	normal	no	0.491362	1.27416	2.24055	1.4133	0.342423	0.20412	0.940018	3.35564	0.681241
42374	Female	11	20.98	0.969433	83.3835	76.2	Other Race	142	2.15229	high	5	0.01	1005.5	normal	no	0.146128	1.4183	1.44404	0.778151	0.778151	0.176091	1.27393	1.82982	1.32838
42386	Male	12	18.93	0.315725	62.3894	61.4	Non-Hispanic Black	171	2.233	low	5	1.75	1709	normal	no	0.897627	0.361728	1.75664	0.716003	3.68124	2.17319	1.53769	2.12231	1.5682
42398	Male	10	17.14	0.115801	54.6095	58.8	Non-Hispanic Black	206	2.31387	meidan	4	0.01	1131	normal	no	0.255273	0.770852	2.90795	1.26245	0.255273	-0.853872	2.03945	1.87262	0.724276
42401	Female	7	15.5	-0.0643364	47.4351	57	Other Race	38	1.57978	low	1	0.05	892	normal	no	-0.09691	1.55871	1.83187	1.12057	0.230449	-0.09691	1.12905	1.58894	1.21748
42442	Male	8	17.17	0.620284	73.2465	57.2	Other Hispanic	103	2.01284	high	2	0	1542	normal	no	0.342423	0.633468	1.935	0.20412	3.0086	0.934498	1.80916	2.5092	1.19033
42469	Male	12	15.91	-1.14329	12.6458	63	Mexican American	56	1.74819	low	5	0.12	2603.5	excessive	no	-0.221849	1.18184	0.763428	-0.154902	0.770852	-0.853872	0.914343	1.3485	1.0086
42487	Male	11	24.62	1.77737	96.2246	88.1	Mexican American	165	2.21748	meidan	6	0.03	1689	normal	yes	1.51322	0.431364	1.30535	0.342423	1.83442	0.0791812	1.10037	1.8311	1.32015
42512	Male	17	32.17	2.11102	98.2615	91.5	Non-Hispanic Black	251	2.39967	meidan	10	0.15	1871.5	normal	yes	0.770852	0.819544	2.45332	0.491362	1.12057	-0.154902	1.29513	2.59914	1.3784
42522	Female	9	19.96	1.15193	87.5325	71.8	Mexican American	75	1.87506	low	3	0.01	1678	excessive	no	0	0.863323	1.65992	0.20412	0.361728	-0.853872	1.01578	2.11444	0.908485
42534	Male	12	20.01	0.667564	74.7794	74.9	Non-Hispanic White	224	2.35025	low	5	1.4	1772	normal	no	1.14613	1.4183	1.20952	0.556303	0.792392	-0.30103	2.09562	2.07408	1.81023
42538	Male	13	21.06	0.74678	77.2402	76.1	Other Hispanic	81	1.90849	low	7	2.49	1132	normal	no	0.255273	1.39794	1.34044	0.322219	0.929419	-0.39794	0.690196	1.45606	0.929419
42552	Male	7	20.78	1.91797	97.2443	66	Non-Hispanic Black	67	1.82607	low	1	1	1659	excessive	yes	0.623249	0.230449	2.33646	1.0569	1.79029	0.255273	1.21537	1.38184	1.06819
42574	Male	15	26.54	1.54806	93.9196	86.7	Non-Hispanic Black	155	2.19033	low	8	0	2752	excessive	no	0.322219	-0.221849	1.32838	0.462398	1.35411	0.113943	0.389166	2.27379	0.612784
42595	Male	18	23.35	0.370781	64.46	82.6	Non-Hispanic White	82	1.91381	low	11	153	2981	excessive	no	-0.30103	-0.0457575	0.80618	-0.69897	0.69897	-0.522879	0.878522	1.4823	-0.154902
42598	Male	13	18.51	-0.110607	45.5964	70.6	Other Hispanic	37	1.5682	meidan	7	0.03	2163	normal	no	0.20412	0.78533	0.851258	-0.69897	0.146128	-0.853872	0.572872	1.41179	0.919078
42630	Female	11	18.65	0.319533	62.5339	68.1	Mexican American	147	2.16732	low	5	0.02	1380	normal	no	0.579784	1.63749	1.46687	0.939519	2.19033	0.633468	1.41847	1.92096	1.12385
42671	Female	7	18.36	1.17876	88.0752	66.7	Non-Hispanic White	106	2.02531	high	1	0.08	3006.5	excessive	no	0	2.09691	1.0086	-0.522879	0.662758	-0.154902	1.02449	1.33546	0.78533
42684	Male	16	18.87	-0.836707	20.1379	63.5	Non-Hispanic Black	34	1.53148	low	10	0	2302	normal	no	0.69897	0.462398	0.924279	0.278754	0.39794	-0.853872	-0.443697	1.2572	0.857332
42697	Male	15	25.22	1.3227	90.7033	82	Non-Hispanic Black	197	2.29447	meidan	9	0.5	2163.5	normal	no	0.716003	1.0086	2.34242	0.653213	2.80956	1.25768	1.36661	2.56758	1.28556
42709	Female	8	19.26	1.20269	88.5452	68.7	Mexican American	48	1.68124	low	2	0.04	1306.5	normal	no	0.20412	0.908485	1.43616	1.04922	0.826075	-0.0457575	0.621176	1.65011	0.944483
42731	Male	6	20.93	2.2078	98.6371	62.6	Mexican American	143	2.15534	meidan	0	0	1120	normal	yes	0.39794	0.0413927	1.47857	0.0413927	1.40654	0.322219	1.13609	2.10309	1.01284
42737	Female	14	36.14	2.3346	99.0218	105.4	Non-Hispanic Black	54	1.73239	low	8	2.32	961.5	normal	yes	0.255273	1.67761	2.63448	2.1038	1.02938	0.0413927	1.23198	2.38457	1.39094
42739	Female	9	16.11	-0.211366	41.6301	55.2	Non-Hispanic White	91	1.95904	high	3	0.02	1144	normal	no	0.113943	2.40312	1.23805	0.778151	0.30103	0.278754	1.27068	1.54704	0.812913
42767	Male	17	23.42	0.581038	71.9393	77	Non-Hispanic White	157	2.1959	meidan	11	0.12	1988	normal	no	-0.221849	2.2833	0.544068	-0.522879	0.380211	0	0.726727	2.70879	0.69897
42815	Female	9	20.74	1.33338	90.8796	67.4	Non-Hispanic Black	100	2	meidan	3	0.07	1673	excessive	no	0.255273	0.857332	1.8739	0.322219	0.380211	-0.39794	1.38238	2.29128	1.08636
42856	Female	16	34.39	2.07941	98.121	105.6	Non-Hispanic Black	167	2.22272	low	10	4.8	1471	normal	yes	0.681241	1.9284	1.61595	1	1.89653	0.322219	1.07737	2.57381	1.22272
42860	Female	19	17.31	-1.95631	2.52145	69.8	Mexican American	15	1.17609	low	15	0.01	1634	normal	no	0	2.44404	1.58206	0.740363	0.50515	-0.853872	0.612784	2.3366	0.591065
42884	Female	13	19.78	0.248749	59.8222	70.3	Mexican American	126	2.10037	high	7	0.01	1839.5	normal	no	0.612784	0.322219	1.99388	1.5302	1.24551	-0.154902	0.702431	2.14095	1.11394
42907	Male	8	13.41	-2.14811	1.58526	49.5	Non-Hispanic White	130	2.11394	low	2	0.91	1607	excessive	no	0.431364	0.934498	1.18184	0.230449	0.491362	0.113943	2.3629	1.5339	1.45484
42913	Female	16	22.22	0.451009	67.4008	77	Non-Hispanic White	100	2	low	9	1.69	968	normal	no	0.60206	0.90309	0.959041	-0.221849	0.278754	-0.30103	1.28713	1.96066	0.826075
42929	Female	17	18.7	-0.93625	17.4572	70.8	Other Hispanic	94	1.97313	low	13	1.45	2404	excessive	no	0.50515	1.1959	1.87679	1.23805	3.11059	1.40483	1.08778	2.81245	0.991226
42936	Female	11	26.25	1.85273	96.804	85.8	Mexican American	32	1.50515	meidan	4	0.05	1715	normal	yes	-0.30103	0.113943	1.17026	-0.853872	2.28103	0.462398	-0.0655015	2.10285	1.09342
42952	Male	11	19.36	0.698926	75.7701	65	Non-Hispanic White	57	1.75587	high	4	0	2137.5	excessive	no	-0.221849	0.681241	0.531479	-0.39794	1.4624	-0.09691	1.31513	1.11193	0.892095
42954	Female	10	25.49	1.91567	97.2297	83.2	Other Hispanic	74	1.86923	low	3	0.05	1534.5	normal	yes	-0.221849	2.43933	1.04532	-0.09691	0.755875	-0.221849	1.09795	2.28641	0.977724
42980	Male	14	23.02	1.03471	84.9598	75.5	Non-Hispanic Black	20	1.30103	meidan	9	0.17	3104	excessive	no	0.146128	0.60206	1.62428	0.322219	0.176091	-0.522879	0.501059	0.97174	0.934498
42998	Female	17	24.85	0.931294	82.4149	80.2	Non-Hispanic White	162	2.20952	high	11	0.02	1158.5	normal	no	0.361728	1.49693	2.90741	2.62737	1.38202	0.556303	1.21906	2.41822	1.07555
43009	Male	16	40.68	2.75788	99.7091	123.3	Non-Hispanic White	103	2.01284	low	8	5.29	4904	excessive	yes	0.342423	0.462398	0.653213	-0.0457575	0.568202	-0.39794	1.49886	2.13991	0.653213
43014	Female	10	14.03	-1.77028	3.83401	56	Mexican American	162	2.20952	low	4	0.04	1839	excessive	no	1.01284	1.72509	2.51055	0.623249	1.21484	0.230449	1.05038	1.8099	1.65031
43021	Male	15	31.1	2.11305	98.2702	104	Non-Hispanic White	269	2.42975	high	9	0.02	1351	normal	yes	0.556303	1.05308	1.35603	-0.09691	1.55509	0.342423	1.73815	2.29186	2.38471
43046	Female	10	19.32	0.754762	77.4804	71.5	Non-Hispanic White	65	1.81291	low	3	2.54	1490	normal	no	0.0413927	0.977724	1.04139	0.113943	1.26482	0	0.971276	1.53224	1.20952
43052	Male	14	27.11	1.74038	95.9104	98.3	Other Hispanic	347	2.54033	low	8	0.04	809	normal	yes	0.176091	1.05308	2.60746	0.518514	1.20952	0.176091	1.27393	2.7995	1.19033
43083	Female	12	16.29	-0.916093	17.9809	66.5	Non-Hispanic White	116	2.06446	high	6	0	1693.5	normal	no	0.30103	1.0607	1.63749	0.812913	0.146128	0.477121	1.57415	1.37218	1.13988
43098	Male	18	26.26	1.09657	86.3585	87	Non-Hispanic White	108	2.03342	high	12	31.3	1771.5	normal	no	0.113943	1.08991	2.09691	1.33846	2.02531	0.380211	1.24304	1.8273	1.0607
43105	Female	10	20.93	1.16207	87.7396	69.5	Non-Hispanic Black	20	1.30103	low	3	0	1350	normal	no	0.0413927	-0.552842	1.33846	0.39794	1.35025	-0.30103	-0.366532	1.04493	0.255273
43109	Male	14	14.56	-3.00447	0.133021	61.4	Non-Hispanic White	238	2.37658	high	8	0.01	3566	excessive	no	0.690196	2.85309	1.54407	1.07918	2.06446	0.60206	1.38632	2.28863	1.36922
43110	Male	10	16.8	-0.0446357	48.2199	59.6	Other Hispanic	155	2.19033	meidan	3	0.08	2116	excessive	no	0.792392	1.38739	0.94939	0.414973	0.531479	-0.522879	1.72123	1.41731	1.22011
43137	Male	15	17.14	-1.44367	7.44165	69	Mexican American	49	1.6902	low	9	0.02	2557.5	normal	no	0.39794	1.12057	1.0086	0.431364	0.322219	0.113943	1.29513	1.00432	0.20412
43197	Female	6	22.92	2.32875	99.0064	70.5	Non-Hispanic Black	114	2.0569	low	0	0.07	1702	excessive	yes	0.431364	0.623249	1.48714	0.778151	1.5172	0.740363	1.45939	1.68762	1.43136
43206	Female	8	17.07	0.473379	68.2028	58.7	Non-Hispanic Black	195	2.29003	meidan	2	0	1968	excessive	no	0.812913	1.33041	3.17609	2.18752	2.21219	0.724276	1.71466	2.82257	2.18469
43236	Male	8	17.71	0.840719	79.9747	65.2	Non-Hispanic White	96	1.98227	low	1	5.21	1739	excessive	no	1.14922	0.80618	2.26482	1.58092	0.643453	-0.154902	1.73352	1.8836	1.13354
43258	Female	12	30.09	2.10938	98.2544	91.9	Mexican American	120	2.07918	low	5	0.05	1645	normal	yes	0.30103	1.8488	2.32428	1.42813	3.75128	1.92324	1.50664	2.59914	1.29667
43265	Male	19	26.48	0.992729	83.9579	81.5	Non-Hispanic Black	179	2.25285	low	15	0.05	1733.5	normal	no	0.518514	0.20412	1.9722	1.04139	1.02119	0	0.113943	2.23651	0.819544
43278	Female	19	16.44	-2.57414	0.502446	63.8	Non-Hispanic Black	304	2.48287	meidan	13	0	1696.5	normal	no	1.17898	1.33445	3.22272	2.32222	2.51851	0.755875	1.8038	2.00509	1.32222
43279	Female	16	18.21	-0.982327	16.2969	65	Non-Hispanic Black	83	1.91908	low	10	1.31	4701.5	excessive	no	0.230449	0.342423	2.02531	1.66464	0.748188	-0.30103	1.29513	2.65161	0.857332
43292	Male	7	18.06	1.1947	88.3899	63.2	Non-Hispanic White	106	2.02531	high	1	0.03	1540.5	normal	no	0.612784	1.19312	0.681241	-0.853872	1.16137	0.278754	2.45591	1.25091	0.851258
43308	Male	18	20.1	-0.816851	20.7007	72	Non-Hispanic White	246	2.39094	low	13	120	1602.5	normal	no	0.0413927	-0.09691	1.69636	0.908485	1.57634	0.20412	1.0667	2.6005	1.58771
43321	Male	17	22.29	0.247572	59.7767	80.7	Non-Hispanic White	141	2.14922	low	10	0.59	2073.5	normal	no	0.414973	0.819544	2.16732	1.9952	0.568202	-0.522879	0.910624	1.93146	1.2833
43325	Male	12	14.81	-1.94503	2.58856	64.5	Non-Hispanic White	127	2.1038	low	5	0.12	2406	excessive	no	0.880814	1.4014	1.9489	1.21219	0.924279	0.380211	1.49886	1.98923	1.48287
43331	Female	8	17.95	0.803922	78.9279	68	Other Hispanic	110	2.04139	meidan	3	0	2100	excessive	no	0.792392	1.83506	2.84011	0.50515	2.33041	0.832509	1.58726	1.86171	1.26482
43346	Male	9	21.82	1.68832	95.4325	71.3	Non-Hispanic Black	164	2.21484	low	3	0.06	2237.5	excessive	yes	0.431364	1.75435	2.35025	2.00432	1.0607	0.361728	2.48633	2.43591	1.45484
43357	Male	9	21.51	1.63301	94.8767	78	Non-Hispanic White	151	2.17898	meidan	3	0.17	2839	excessive	no	0.977724	1.27184	1.62118	1.14613	0.812913	-0.0457575	0.964731	1.78519	0.431364
43380	Female	9	25.29	2.05725	98.0169	81.8	Non-Hispanic Black	117	2.06819	high	4	0.04	1992	excessive	yes	1.2878	0.845098	2.4843	1.96047	3.0086	1.51851	1.38364	2.29724	1.87795
43388	Female	7	18.8	1.3105	90.4986	62	Non-Hispanic Black	66	1.81954	meidan	1	0.02	1834	excessive	no	0.431364	1.29447	2.9722	1.78675	1.32634	0.0413927	0.628389	1.74695	0.20412
43390	Male	10	17.6	0.315065	62.3644	65.3	Mexican American	126	2.10037	low	4	0.02	2104.5	excessive	no	0.681241	0.672098	1.72591	-0.522879	1.91222	0.414973	1.33586	2.38338	1.53908
43409	Female	14	23.88	1.07503	85.882	77.6	Non-Hispanic White	48	1.68124	high	8	0.03	1837	normal	no	-0.154902	1.57978	1.4133	0.770852	0.556303	-0.853872	0.786751	1.98865	0.591065
43417	Female	16	27.13	1.3853	91.7019	96.2	Mexican American	425	2.62839	low	9	187	987	normal	no	1.30103	1.17026	2.27646	1.7839	2.4456	1.04139	1.81351	2.38028	1.7679
43419	Female	18	23.78	0.629763	73.5575	78.5	Non-Hispanic Black	103	2.01284	meidan	15	1.85	3215	excessive	no	0.556303	2.98363	1.82151	1.35218	2.22531	0.672098	0.878522	1.79588	0.851258
43437	Female	10	17.68	0.215441	58.5288	66.1	Non-Hispanic White	158	2.19866	low	4	0.07	918	normal	no	0.568202	0.633468	1.7185	0.826075	0.982271	-0.30103	0.91803	1.37822	0.342423
43457	Female	18	22.03	0.185933	57.3751	71.2	Non-Hispanic White	233	2.36736	high	11	0.04	1286	normal	no	0.361728	1.66558	2.2833	1.79379	0.80618	0.0413927	1.41246	1.73862	1.50515
43501	Male	16	16.4	-2.31856	1.02096	63.9	Non-Hispanic Black	190	2.27875	meidan	10	1.48	1859.5	normal	no	0.230449	0.662758	2.00432	0.662758	0.959041	0.0413927	1.17319	1.84733	1.38561
43507	Male	8	16.6	0.354669	63.8581	60.8	Mexican American	128	2.10721	low	2	0.02	1593.5	normal	no	0.462398	0.770852	1.86806	0.0413927	2.2014	0.78533	1.2982	1.86249	1.00432
43538	Male	19	19.82	-1.18021	11.8958	74.5	Mexican American	149	2.17319	meidan	14	16.9	4524	excessive	no	0.20412	0.255273	2.79309	1.54407	2.40483	0.880814	1.23019	1.58444	1.08636
43625	Male	17	23.52	0.608321	72.8513	80	Mexican American	94	1.97313	meidan	66	0.01	2092	normal	no	-0.09691	-0.154902	1.86094	2.07555	2.57864	0.832509	0.0334238	2.79147	0.0791812
43628	Female	15	29.45	1.74908	95.9861	92.3	Non-Hispanic Black	288	2.45939	meidan	9	0.03	1337	normal	yes	0.518514	0.880814	2.29667	1.67943	0.944483	-0.221849	2.07192	2.00509	1.69461
43637	Female	11	14.64	-1.61246	5.3431	59	Mexican American	59	1.77085	high	5	0	3544	excessive	no	-0.39794	0.690196	0.462398	-0.853872	0.462398	-0.69897	0.597695	1.463	0.897627
43642	Male	15	21.63	0.479534	68.4221	78.8	Mexican American	201	2.3032	meidan	7	0.01	2097.5	normal	no	0.146128	0.531479	0.832509	-0.0457575	1.04922	-0.0457575	0.572872	2.01903	1.07918
43643	Male	10	19.33	0.916936	82.0412	62.9	Other Hispanic	74	1.86923	high	5	0.02	1520.5	normal	no	0.146128	1.55509	2.45179	2.01284	1.34439	0	1.01578	1.85775	0.939519
43646	Male	18	29.86	1.7291	95.8105	101.7	Mexican American	144	2.15836	meidan	13	0.01	2017	normal	yes	0.380211	1.35411	1.0607	1.04139	0.556303	0.30103	0.89098	1.36847	0.832509
43648	Female	7	18.18	1.12134	86.8929	63.5	Mexican American	62	1.79239	low	1	0.01	1788	excessive	no	0.477121	0.477121	2.20683	-0.30103	1.1959	-0.09691	1.06408	1.65398	1.01284
43650	Female	13	19.42	0.134135	55.3352	69.1	Non-Hispanic Black	119	2.07555	meidan	7	0	1469.5	normal	no	0.113943	0.414973	2.22011	1.93298	2.87679	1.18184	0.870404	2.66059	1.20683
43658	Female	10	17.99	0.329204	62.8999	67.6	Non-Hispanic White	210	2.32222	low	4	5.62	1746	normal	no	0.462398	2.10721	1.70672	1.14922	1.85187	0.322219	2.11667	1.75808	1.5563
43659	Male	15	25.8	1.42611	92.3082	90.1	Non-Hispanic White	128	2.10721	meidan	8	0.47	1710.5	normal	no	0.146128	0.748188	2.06446	0.838849	0.544068	-0.30103	1.35141	1.71164	0.863323
43660	Female	17	35.84	2.09805	98.205	109.7	Non-Hispanic Black	151	2.17898	meidan	13	0.02	1394	normal	yes	0.414973	0.477121	2.63749	2.40483	0.880814	-0.09691	0.572872	2.92587	0.838849
43667	Male	6	13.72	-1.64297	5.01946	51.2	Other Hispanic	38	1.57978	meidan	0	0.19	2194	excessive	no	-0.552842	1.0569	1.4843	0.531479	1.65128	0.255273	1.64048	1.5662	0.342423
43669	Male	11	16.88	-0.280796	38.9433	60.2	Other Hispanic	92	1.96379	meidan	5	0.01	2644.5	excessive	no	-0.154902	1.09342	1.33041	0.146128	1.58206	0.113943	0.791691	1.87984	1.01703
43685	Female	8	13.59	-1.67421	4.70442	51.6	Other Hispanic	129	2.11059	meidan	2	0.36	2142.5	excessive	no	0.414973	2.01284	0.748188	0.39794	2.28556	0.832509	1.87437	2.03965	1.55509
43701	Male	17	23.63	0.637945	73.8245	78.7	Non-Hispanic Black	464	2.66652	high	11	0.12	1651.5	normal	no	1.04922	1.05308	3.18752	2.29885	1.76716	0.591065	2.27147	2.18033	1.68931
43724	Male	16	26.21	1.36839	91.4405	76.2	Other Hispanic	184	2.26482	low	11	0.38	723.5	normal	no	0.322219	1.72428	2.11059	0.146128	3.29003	1.68124	1.76477	2.35862	1.3962
43744	Female	16	29.8	1.70317	95.5732	103.8	Non-Hispanic Black	208	2.31806	low	8	0.29	2961.5	excessive	yes	0.447158	1.0086	2.24304	1.5302	1.79169	0.342423	1.05038	2.60337	1.12385
43751	Male	11	22.52	1.45108	92.6621	81.8	Non-Hispanic White	212	2.32634	meidan	5	0.03	1595	normal	no	0.591065	2.05308	1.29003	0.113943	0.977724	0.0791812	1.84454	2.28448	1.43775
43755	Male	11	16.78	-0.331401	37.0171	65.2	Other Hispanic	153	2.18469	low	5	0.02	2511.5	excessive	no	-0.154902	0.662758	1.52634	0.724276	1.92737	0.0791812	0.796574	1.84528	1.47422
43781	Male	8	21.12	1.76213	96.0976	73.9	Mexican American	73	1.86332	low	1	0.01	1170	normal	yes	0.30103	0.716003	1.1271	-0.154902	2.2014	0.681241	1.5266	1.50623	1.02119
43815	Male	17	38.9	2.66917	99.6198	119.7	Non-Hispanic White	148	2.17026	low	13	0.33	2793	normal	yes	0.838849	2.38202	2.24055	1.99211	0.113943	0.544068	1.57171	1.69461	1.32015
43866	Male	12	19.06	0.361689	64.1208	63	Mexican American	117	2.06819	meidan	6	0.03	1069.5	normal	no	0.361728	3.22789	2.16732	1.35218	1.17026	0.361728	1.5172	1.83822	1.48572
43876	Female	13	17.19	-0.741256	22.9269	64.5	Non-Hispanic Black	234	2.36922	meidan	7	0.05	1863	normal	no	0.78533	1.59106	3.03342	1.43136	0.792392	0.491362	1.44389	2.04972	1.26482
43880	Male	9	16.02	-0.196113	42.2261	59.8	Non-Hispanic White	186	2.26951	low	3	1.02	2081	excessive	no	0.69897	1.76418	0.732394	-0.30103	0.968483	-0.39794	1.7387	1.39811	1.32838
43898	Female	15	22.11	0.555732	71.0803	76.3	Non-Hispanic Black	42	1.62325	low	9	0.22	2072	excessive	no	0	0.20412	3.36922	2.62428	0.991226	-0.853872	0.158362	1.33143	0.146128
43907	Female	18	33.35	1.87026	96.9276	102.6	Non-Hispanic White	142	2.15229	low	10	0.02	997	normal	yes	0	1.16137	1.98543	1.62634	1.75587	0.20412	1.4417	2.51799	1.11059
43913	Female	16	20.17	-0.169484	43.2708	69.6	Non-Hispanic Black	155	2.19033	high	10	0.03	1819.5	normal	no	0.477121	1.17319	2.18752	1.76418	0.80618	-0.221849	1.27898	2.06603	1.44871
43917	Male	14	27.35	1.77172	96.1779	89.9	Other Hispanic	257	2.40993	low	9	0.06	2286	normal	yes	0.447158	1.21748	0.799341	0.0791812	1.99078	0.414973	0.835056	1.7264	0.919078
43925	Male	11	16.29	-0.595447	27.5772	58.2	Non-Hispanic Black	99	1.99564	high	5	0.03	1862	normal	no	0.0413927	1.29447	2.02119	1.13672	0.579784	0.0413927	0.572872	1.35488	1.03743
43941	Female	18	19.18	-0.850926	19.7405	75.5	Non-Hispanic White	281	2.44871	low	15	0.28	2245.5	excessive	no	0.591065	2.27646	1.78533	2.49693	0.755875	0.176091	1.54839	2.17519	1.91751
43946	Male	15	20.91	0.254363	60.0392	78.7	Other Hispanic	159	2.2014	high	9	0.01	2842.5	excessive	no	0.146128	2.15534	0.977724	-0.30103	0.755875	-0.154902	0.749736	1.70492	0.690196
43953	Male	17	17.02	-2.247	1.232	65.5	Non-Hispanic White	296	2.47129	low	11	148	1257.5	normal	no	0.380211	0.568202	1.40993	0.477121	1.82413	0.491362	1.1452	2.62681	1.68215
43978	Male	12	27.68	2.00607	97.7575	93.7	Non-Hispanic White	105	2.02119	low	4	0	1599	normal	yes	-0.30103	0.361728	1.29447	0.0413927	2.4216	0.623249	-0.236572	1.44592	0.113943
43996	Male	15	18.24	-0.834863	20.1897	67.3	Non-Hispanic Black	389	2.58995	low	10	0	2400	normal	no	2.28556	1.29667	2.88309	0.875061	1.54033	0.70757	1.7653	2.36683	1.74974
44000	Female	17	26.34	1.18683	88.2353	83	Mexican American	86	1.9345	meidan	12	0.03	1923	normal	no	0.380211	0.633468	2.43457	1.76418	1.31387	-0.30103	0.448706	1.39585	0.924279
44002	Male	15	21.44	0.422376	66.3625	72.1	Non-Hispanic Black	122	2.08636	meidan	9	0.02	1869.5	normal	no	0	0.361728	0.995635	0.732394	0.763428	0.60206	0.0863598	1.55991	0.0413927
44014	Male	14	19.2	-0.107745	45.7099	71.7	Mexican American	116	2.06446	high	8	0.01	1886.5	normal	no	0.531479	1.59879	2.15229	2.17026	1.96661	0.643453	1.57078	2.11511	1.38917
44020	Male	18	23.01	0.268548	60.5861	84	Non-Hispanic White	203	2.3075	low	11	0.92	1891	normal	no	-0.0457575	0.50515	1.2878	-0.69897	0.431364	0.414973	0.389166	1.62706	0.518514
44023	Male	8	19.39	1.37697	91.574	75	Mexican American	42	1.62325	meidan	2	0.04	2967	excessive	no	0.0413927	1.17609	1.35411	0.623249	0.30103	-0.522879	0.720986	1.38057	1
44030	Male	10	19.99	1.09822	86.3945	72.8	Mexican American	105	2.02119	low	3	0.04	2334	excessive	no	1.09342	0.255273	1.7839	0.869232	3.58433	1.94939	1.28556	1.88098	0.681241
44036	Male	10	14.32	-1.68438	4.60537	57.4	Non-Hispanic White	89	1.94939	meidan	4	0.01	2105.5	excessive	no	0.755875	1.88309	1.36922	0.924279	1.65896	0.462398	2.15112	1.63979	1.28556
44043	Female	19	17.43	-1.8791	3.01155	62.7	Non-Hispanic Black	323	2.5092	low	13	199	3250.5	excessive	no	1	1.88649	3.87795	2.84572	1.70329	0.414973	1.41597	2.62884	1.69636
44065	Female	16	24.2	0.900166	81.5984	78.8	Non-Hispanic White	30	1.47712	low	10	0.01	2247.5	excessive	no	-0.552842	0.991226	0.591065	-0.154902	-0.853872	-0.522879	0.320146	1.28488	0.361728
44075	Female	10	15.68	-0.694977	24.3535	55.7	Non-Hispanic Black	72	1.85733	low	4	0.35	2368.5	excessive	no	0.845098	0.80618	1.89818	1.21219	0.643453	-0.522879	1.06145	1.58524	1.14301
44079	Female	19	22.44	0.230642	59.1203	79.4	Other Hispanic	250	2.39794	low	12	0.06	807	normal	no	0.623249	1.42813	2.61595	2.22011	3.46982	1.62325	1.17114	3.8063	1.29226
44083	Female	15	30.76	1.87596	96.9669	90.7	Non-Hispanic Black	394	2.5955	meidan	9	3.13	1842.5	normal	yes	0.934498	3.81291	1.08991	0.278754	1.2878	0.544068	1.94369	3.14778	1.64933
44099	Male	13	34.29	2.42749	99.2398	98.5	Non-Hispanic Black	113	2.05308	low	6	0	1359	normal	yes	0.799341	0.491362	1.87622	0.897627	1.02938	-0.0457575	1.17114	2.09395	0.778151
44119	Female	12	28.87	1.99963	97.723	98.1	Mexican American	198	2.29667	low	6	0	1375.5	normal	yes	1.01703	1.5832	2.19033	1.25768	1.88024	0.39794	1.23578	2.00108	1.48144
44122	Female	16	20.72	0.0162001	50.6463	68.5	Non-Hispanic White	256	2.40824	high	11	0.17	2526.5	excessive	no	0.740363	2.78746	2.64933	2.36922	1.33646	0.322219	1.30298	2.27439	1.09691
44125	Male	16	30.23	1.958	97.4885	99.3	Non-Hispanic White	58	1.76343	meidan	10	0.46	2479.5	normal	yes	0.20412	0.414973	0.963788	-0.30103	0.886491	-0.30103	0.0334238	1.8428	0.20412
44137	Male	9	21.15	1.56478	94.1183	78.6	Non-Hispanic Black	136	2.13354	high	4	0.01	2420.5	excessive	no	0.255273	0.380211	1.92583	0.763428	-0.0457575	0.0791812	0.839478	1.75656	1.32015
44199	Male	16	25.41	1.21654	88.8111	83.6	Non-Hispanic Black	419	2.62221	meidan	11	0.06	2054	normal	no	0.633468	1.29885	2.97497	2.32222	2.73239	1.14922	1.01578	2.48004	1.27416
44202	Male	17	20.42	-0.426559	33.485	73.5	Other Hispanic	27	1.43136	meidan	11	0.02	1604.5	normal	no	-0.30103	2.01703	1.97818	1.05308	0.819544	-0.522879	0.361728	1.6894	-0.0457575
44222	Male	13	18.04	-0.313752	37.6855	63	Non-Hispanic Black	135	2.13033	meidan	7	0.01	2521.5	excessive	no	0.146128	0.869232	2.73239	2.02531	1.26717	-0.154902	1.25358	2.06826	0.944483
44236	Male	12	16.34	-0.878234	18.9908	61	Non-Hispanic White	27	1.43136	meidan	5	0.17	2116	normal	no	-0.552842	0.69897	0.886491	-0.69897	-0.154902	-0.853872	0.480007	1.30233	0.113943
44246	Female	16	18.75	-0.731343	23.2285	64.5	Non-Hispanic Black	231	2.36361	low	11	0.04	1460.5	normal	no	0.447158	0.556303	2.92686	2.12057	0.414973	-0.853872	1.5027	1.56926	1.1959
44293	Female	11	20.62	0.883236	81.1446	71.5	Non-Hispanic Black	169	2.22789	meidan	5	0	2874.5	excessive	no	0.255273	0.977724	2.50651	2.0569	2.54531	0.977724	1.69992	2.51256	1.44404
44297	Male	9	23.47	1.93734	97.3648	76.2	Other Hispanic	87	1.93952	low	2	0.02	2069	excessive	yes	0.20412	0.812913	1.02531	0.0791812	1.24055	0.0413927	1.46687	1.80092	1.14613
44301	Male	14	25.34	1.47918	93.0454	87.5	Non-Hispanic Black	112	2.04922	low	7	0.3	1758	normal	no	-0.221849	0.146128	1.32838	0.869232	0.939519	-0.522879	0.4133	1.85095	1.42488
44308	Female	11	21.7	1.12911	87.0573	76.8	Mexican American	70	1.8451	meidan	5	0.02	1651	normal	no	0.176091	0.447158	1.77379	0.770852	0.0413927	-0.30103	0.74351	1.68993	0.770852
44309	Male	19	25.17	0.690475	75.5052	81.8	Non-Hispanic Black	185	2.26717	meidan	11	0.1	3388	excessive	no	0.612784	0.832509	2.12057	1.75205	1.0607	-0.09691	1.35832	2.25171	1.35984
44347	Male	19	22.18	-0.197411	42.1753	79.7	Non-Hispanic Black	311	2.49276	low	11	0.07	2938	excessive	no	0.954243	1.29447	1.51587	0.20412	1.06819	0.0413927	1.16702	2.70144	1.65896
44373	Male	9	17.39	0.476563	68.3163	60	Mexican American	58	1.76343	meidan	3	0.01	1969	excessive	no	0.431364	0.50515	0.50515	-0.69897	0.361728	-0.853872	1.04218	1.79637	0.875061
44383	Male	7	15.04	-0.417236	33.8253	53.3	Other Hispanic	131	2.11727	low	1	2.18	3660	excessive	no	0.0791812	1.49276	2.59106	0.491362	1.24055	0.0791812	0.947434	1.53555	0.991226
44416	Female	12	20.74	0.714722	76.261	77.9	Non-Hispanic White	62	1.79239	low	4	4.21	1958.5	normal	no	0	0.431364	1.19866	0.662758	0.491362	-0.30103	1.40875	1.61616	0.662758
44419	Female	17	32.18	1.84828	96.7719	112.4	Non-Hispanic White	164	2.21484	low	11	0.03	1398.5	normal	yes	0.230449	1.45939	1.15836	0.623249	0.792392	0.39794	1.17955	1.41397	1.67302
44459	Male	16	17.83	-1.38605	8.28655	72.7	Mexican American	191	2.28103	meidan	8	0.03	2306.5	normal	no	0.176091	3.36922	2.02119	0.681241	0.982271	-0.09691	0.848805	2.27455	1.13354
44463	Male	8	16.97	0.531224	70.2368	63	Mexican American	126	2.10037	low	3	0.91	3632.5	excessive	no	0.724276	2.60206	2.49969	1.69108	1.95521	0.447158	0.906335	1.72099	1.04532
44468	Female	19	21.5	-0.0443545	48.2311	81.6	Mexican American	69	1.83885	low	10	0.19	1994.5	normal	no	0.146128	0.60206	1.88986	1.16435	0.732394	-0.853872	1.16495	1.97548	1.0086
44470	Male	9	15.37	-0.600885	27.3958	57.3	Non-Hispanic White	136	2.13354	meidan	2	0.12	2463	excessive	no	1.45179	1.90255	3.11059	1.90526	2.28556	0.78533	1.68664	2.35102	1.28556
44484	Male	16	25.22	1.17834	88.067	91.4	Non-Hispanic White	171	2.233	meidan	9	3.76	1713	normal	no	0.176091	1.71517	1.10037	0.491362	0.447158	0	1.79337	2.18763	1.40654
44490	Male	18	29.44	1.66651	95.2194	96.4	Non-Hispanic White	119	2.07555	low	10	0	1608	normal	yes	0.531479	0.633468	1.90741	0.991226	1.53908	0.342423	1.40756	2.17785	1.08636
44491	Male	19	23.37	0.194615	57.7153	78.5	Mexican American	102	2.0086	meidan	10	0	2267	normal	no	0.973128	0.591065	1.38021	-0.30103	2.57749	1.02531	0.690196	1.56301	0.939519
44496	Male	18	29.4	1.66041	95.1584	96.3	Non-Hispanic White	322	2.50786	low	14	281	2755	normal	yes	0.380211	1.23045	2.1959	0.913814	1.55023	0.477121	1.6696	2.4432	1.4133
44516	Male	19	18.23	-2.05392	1.9992	67.5	Mexican American	94	1.97313	low	9	1.17	2087	normal	no	1.20952	0.230449	1.53656	1.09691	1.32428	0.255273	0.271842	1.868	0.623249
44543	Male	7	24.04	2.38854	99.1542	86.3	Mexican American	89	1.94939	meidan	1	0.02	2286.5	excessive	yes	0.50515	1.18752	1.48001	0.518514	1.06819	-0.0457575	1.37585	1.51508	1.50106
44548	Female	13	22.5	0.946518	82.8058	76.2	Non-Hispanic Black	93	1.96848	low	7	0.03	1219.5	normal	no	-0.0457575	0.477121	2.42813	1.46389	0.880814	-0.39794	1.5977	1.80003	1.3032
44557	Female	9	14.94	-0.871677	19.1692	58.7	Non-Hispanic Black	102	2.0086	meidan	4	0.81	1323	normal	no	0.39794	1.17319	2.25285	1.67025	0.929419	-0.154902	0.839478	1.90482	0.880814
44591	Female	17	26.24	1.17115	87.923	86.9	Mexican American	41	1.61278	low	11	0.02	1821	normal	no	-0.552842	1.14613	0.939519	0.113943	-0.522879	-0.853872	0.198657	1.26505	-0.0457575
44593	Male	15	20.81	0.22117	58.752	75.1	Other Hispanic	175	2.24304	high	9	0.08	2277	normal	no	0.322219	1.40993	0.929419	0.623249	0.986772	-0.69897	1.10278	2.52754	1.05308
44615	Male	9	21	1.535	93.7608	75.8	Mexican American	159	2.2014	low	2	0.04	1620.5	normal	no	-0.0457575	1.85794	2.25285	0.361728	1.51055	0.255273	1.53033	1.8103	1.25527
44652	Male	7	14.97	-0.472294	31.8359	56.5	Non-Hispanic Black	108	2.03342	high	1	0.02	1973	excessive	no	0.361728	1.97081	3.05308	1.84942	1.68842	0.322219	1.1959	2.47179	1.13033
44689	Female	11	17.21	-0.220943	41.2568	56.2	Non-Hispanic Black	50	1.69897	low	6	0	1997.5	excessive	no	0.176091	0.20412	2.52375	1.88195	0.880814	-0.30103	1.1959	1.88885	1.0607
44699	Female	10	23.89	1.70142	95.5568	82	Non-Hispanic White	39	1.59106	low	4	0	2560.5	excessive	yes	0.230449	0.653213	1.01703	0.278754	0.342423	-0.69897	1.03902	1.31785	0.69897
44700	Female	10	18.03	0.343443	63.4367	66.2	Other Hispanic	135	2.13033	meidan	3	0.16	2511	excessive	no	0.568202	1.32838	1.0607	0.176091	3.24551	1.57864	1.9073	2.15978	1.44871
44705	Female	6	16.32	0.587741	72.1647	58.5	Non-Hispanic White	74	1.86923	low	2	0.05	1782	excessive	no	0.491362	0.716003	1.38917	0.556303	0.845098	-0.221849	1.72066	2.03278	0.939519
44708	Male	7	20.77	1.91601	97.2318	65.5	Mexican American	81	1.90849	meidan	1	0.02	1304	normal	yes	-0.0457575	1.08991	1.13354	0.255273	0.0791812	-0.69897	0.997386	1.76552	0.924279
44713	Female	14	36.53	2.35533	99.0747	119.9	Mexican American	175	2.24304	meidan	8	0.02	1080	normal	yes	0.447158	0.322219	1.70927	0.69897	1.03342	-0.0457575	1.74327	2.24	1.83442
44715	Male	17	34.32	2.32426	98.9944	104.8	Non-Hispanic White	202	2.30535	high	11	0.03	2989.5	excessive	yes	0.462398	1.13672	1.44871	0.278754	0.591065	-0.39794	0.839478	1.40722	0.892095
44757	Male	11	15.37	-1.17438	12.0122	58.6	Non-Hispanic Black	128	2.10721	high	4	0	2161	excessive	no	0.556303	0.672098	2.01703	1.92117	2.34635	0.944483	1.45056	1.64885	1.36736
44759	Female	7	18.18	1.12134	86.8929	59.2	Non-Hispanic Black	23	1.36173	low	1	0	3648	excessive	no	-0.0457575	0.342423	2.89927	2.32428	0.913814	-0.39794	0.635484	1.4813	0.380211
44808	Male	11	26.98	2.04417	97.9531	91.9	Mexican American	84	1.92428	low	5	0.01	1543	normal	yes	0.20412	0.892095	0.929419	0	2.38739	0.857332	1.55715	1.55991	1.04922
44832	Male	11	17.97	0.208541	58.2597	69.3	Other Hispanic	97	1.98677	meidan	5	0.03	2901	excessive	no	-0.221849	0.886491	1.30535	-0.221849	3.69723	2.07555	0.528917	2.08293	0.778151
44880	Female	8	16.6	0.271094	60.6841	60.6	Other Hispanic	109	2.03743	meidan	3	0.03	2095	excessive	no	0.20412	1.53403	1.57403	0.716003	1.19866	-0.09691	1.3543	1.62439	1.21748
44881	Female	6	16.13	0.488923	68.7552	58.3	Non-Hispanic White	120	2.07918	low	0	6.72	1979.5	excessive	no	0.491362	0.568202	1.25768	0.30103	1.14613	0.146128	1.64404	1.9052	1.51455
44908	Male	15	18.87	-0.534429	29.6522	68.7	Non-Hispanic Black	159	2.2014	low	10	0	1768	normal	no	0.50515	0.278754	1.62221	1.28103	0.50515	-0.39794	0.960946	1.21219	1.2833
44925	Male	6	16.19	0.514682	69.6612	50.2	Mexican American	113	2.05308	meidan	0	0	1431.5	normal	no	1.47276	0.94939	2.04139	1.13672	0.579784	-0.39794	1.40381	1.53224	0.690196
44932	Male	16	20.62	-0.0928457	46.3013	71.5	Non-Hispanic Black	154	2.18752	meidan	9	0.01	2790.5	normal	no	0.0791812	1.5611	2.44091	1.92012	0.20412	-0.522879	1.76582	2.55185	1.03342
44935	Female	7	20.82	1.7887	96.3168	61.3	Non-Hispanic Black	104	2.01703	meidan	2	0.1	1244	normal	yes	0.643453	2.72754	2.3483	0.934498	1.22789	0.146128	1.40261	1.65648	1.59439
44945	Male	6	16.54	0.716783	76.3246	62	Non-Hispanic White	80	1.90309	high	0	0.01	1545	normal	no	0.146128	0.857332	1.31597	-0.154902	0.740363	-0.30103	0.539076	1.23274	0.653213
44947	Female	16	28.19	1.52293	93.6111	76.9	Non-Hispanic Black	110	2.04139	meidan	10	0.07	1068	normal	no	0.342423	1.12057	2.43775	2.11727	2.61805	-0.853872	0.556303	2.23517	1.11059
44966	Male	12	21.58	1.07737	85.9342	66.7	Other Race	158	2.19866	high	6	0.04	2281	excessive	no	0.322219	0.146128	1.90687	0.255273	2.46538	0.892095	0.977724	2.26281	1.09342
44997	Female	10	17.79	0.256514	60.1223	68.2	Mexican American	44	1.64345	low	4	0.03	1833	excessive	no	-0.30103	0.643453	0.982271	-0.221849	0.643453	-0.522879	1.10037	2.00565	0.544068
45001	Female	17	17.58	-1.52621	6.34792	71.4	Mexican American	62	1.79239	high	11	160	1228.5	normal	no	0.934498	1.96708	2.84198	2.45939	0.799341	-0.221849	0.977724	1.84973	1.0086
45015	Male	18	18.28	-1.75837	3.93421	69	Non-Hispanic White	212	2.32634	high	13	15.7	3594	excessive	no	0.986772	1.06446	1.85914	0.924279	0.982271	0.0413927	1.51348	1.60054	1.20412
45032	Male	7	15.77	0.0969148	53.8603	56.5	Non-Hispanic Black	36	1.5563	high	0	0.01	1531.5	normal	no	0.755875	0.414973	2.46835	1.33646	3.06446	1.31597	0.902547	1.07737	0.176091
45042	Male	7	15.55	-0.0472513	48.1156	58.4	Non-Hispanic White	53	1.72428	high	1	0.12	2397.5	excessive	no	0.146128	0.278754	1.47857	0.80618	0.0791812	-0.522879	1.05308	0.909556	0.763428
45046	Female	13	19.1	0.026842	51.0707	70.7	Non-Hispanic White	326	2.51322	low	6	3.35	2443	excessive	no	0.531479	2.55751	2.71684	1.35603	1.45332	0.342423	1.87146	2.01682	1.5172
45055	Male	12	16.24	-0.93776	17.4184	69	Other Hispanic	116	2.06446	high	6	0	2570.5	excessive	no	0.414973	1.6637	2.07555	0.973128	0.230449	0.176091	0.320146	1.13354	0.633468
45071	Male	11	16.97	-0.236146	40.666	64	Non-Hispanic White	123	2.08991	high	5	0.01	2246	excessive	no	0.342423	2.36173	1.60853	0.90309	2.46835	1.0569	1.21906	1.4679	0.740363
45090	Male	19	26.55	1.0077	84.3201	86	Other Race	113	2.05308	meidan	13	174	2454	normal	no	0.230449	0.973128	2.56467	2.14613	0.431364	-0.69897	0.376577	1.74123	0.342423
45121	Female	11	19.05	0.448306	67.3034	66.3	Mexican American	35	1.54407	low	5	0.02	989.5	normal	no	-0.221849	0.939519	0.39794	-0.39794	1.03342	-0.30103	0.830589	1.76552	1.03342
45126	Male	17	44.09	2.94058	99.8362	128.9	Mexican American	300	2.47712	meidan	11	0.07	3129	excessive	yes	0.230449	1.40993	1.56703	0.544068	1.77597	0.447158	1.75389	2.1692	1.85914
45167	Male	12	23.74	1.49961	93.3142	83	Non-Hispanic White	26	1.41497	high	6	2.53	2097.5	normal	no	0	0.146128	1.0569	-0.853872	0.518514	-0.154902	0.936514	1.2572	0.414973
45191	Male	10	19.96	1.09045	86.2243	75.4	Mexican American	109	2.03743	meidan	4	0.02	3049.5	excessive	no	0.0413927	1.02531	0.845098	0.0791812	0.447158	-0.522879	1.16047	0.902547	0.672098
45221	Female	11	17.92	0.0618559	52.4661	64.4	Non-Hispanic Black	97	1.98677	low	5	0.02	1495.5	normal	no	0.230449	0.278754	3.18752	1.38739	1.78604	0.477121	0.158362	2.9053	0.763428
45242	Male	15	20.36	0.065515	52.6118	73	Mexican American	43	1.63347	low	10	0.01	1932	normal	no	-0.552842	-0.221849	2.08636	1.51322	0.278754	-0.221849	1.10037	1.33546	0
45259	Female	7	15.31	-0.179829	42.8643	54.1	Non-Hispanic White	40	1.60206	high	1	0.02	2302	excessive	no	0.30103	2.66464	1.19866	0.146128	0.929419	-0.522879	0.755112	1.34459	0.361728
45265	Female	19	23.55	0.509336	69.4742	79.3	Non-Hispanic White	110	2.04139	meidan	15	0.02	2198.5	normal	no	0.342423	2.17319	2.33646	1.0607	0.643453	-0.39794	1.45606	1.99185	0.748188
45266	Male	16	21.16	0.100315	53.9953	80.1	Other Hispanic	115	2.0607	low	10	0.01	2228.5	normal	no	0.30103	0.662758	1.30535	-0.69897	1.22789	0.322219	1.38757	2.30527	0.763428
45288	Female	17	35.15	2.05735	98.0174	98.5	Non-Hispanic White	215	2.33244	low	11	0.11	748	normal	yes	0.361728	0.80618	2.33041	0.963788	1.10037	-0.154902	1.58569	3.65978	1.10037
45290	Female	15	36.75	2.29058	98.9006	115.5	Non-Hispanic White	104	2.01703	low	10	0.82	952.5	normal	yes	0.826075	1.36361	1.93702	1.43297	1.58092	0.0791812	1.06408	1.6894	0.944483
45301	Male	16	27.09	1.52015	93.5763	91.2	Other Hispanic	140	2.14613	meidan	11	0.01	2070	normal	no	0.255273	0.491362	0.69897	-0.853872	1.45788	0.113943	1.03342	0.872739	0.50515
45307	Male	12	26.35	1.86341	96.8798	86	Mexican American	93	1.96848	low	4	0.02	1997.5	normal	yes	0.39794	1.1038	2.73159	0.176091	0.672098	-0.522879	0.528917	1.89834	1.21219
45325	Female	8	15.61	-0.227304	41.0094	61.3	Mexican American	74	1.86923	meidan	2	0.02	1470	normal	no	0.39794	0.414973	2.04532	0.991226	-0.154902	-0.30103	-0.236572	1.5731	0.0791812
45336	Male	11	24.23	1.72419	95.7663	80	Non-Hispanic White	107	2.02938	high	6	0.02	1936.5	normal	yes	1.72754	4.01703	2.13672	1.24797	0.929419	0.0791812	1.31827	1.3865	1.79518
45345	Male	10	17.29	0.182928	57.2573	60.8	Non-Hispanic White	47	1.6721	low	4	5.72	2129.5	excessive	no	-0.30103	1.50515	0.740363	-0.39794	1.20412	-0.154902	1.09026	1.09132	0.518514
45362	Female	8	29.16	2.54167	99.4484	85.4	Non-Hispanic Black	48	1.68124	meidan	2	0.04	2307	excessive	yes	0.0791812	0.681241	2.48001	1.8651	0.70757	-0.522879	0.448706	2.53629	0.414973
45364	Male	10	18.57	0.677835	75.1062	70.5	Non-Hispanic White	177	2.24797	low	3	2.43	3174	excessive	no	0.897627	1.28103	1.47276	0.278754	1.0569	-0.0457575	1.67357	1.65523	1.26245
45382	Male	18	21.63	-0.194391	42.2935	72.6	Non-Hispanic Black	141	2.14922	low	14	71.5	2889.5	excessive	no	0	1.15836	2.56585	1.33846	2.01703	0.477121	0.957607	2.48663	0.799341
45385	Male	10	17.32	0.196098	57.7733	61.2	Non-Hispanic White	79	1.89763	high	3	0.09	2492	excessive	no	0.579784	0.869232	0.681241	-0.154902	0.414973	-0.853872	0.791691	1.14799	1.08279
45388	Female	17	22.52	0.414919	66.0899	71.9	Other Hispanic	197	2.29447	meidan	13	0.02	1444.5	normal	no	0.672098	2.77743	2.55388	1.53656	0.826075	-0.154902	1.35295	2.42753	1.2878
45394	Female	16	30	1.72345	95.7597	96.1	Non-Hispanic White	255	2.40654	low	8	79.9	705	normal	yes	0.612784	2.26245	1.68574	1.09342	1.84323	0.447158	1.32715	1.92542	1.73878
45428	Female	8	13.88	-1.42024	7.77685	48.3	Mexican American	85	1.92942	high	2	0.01	1841.5	excessive	no	0.176091	2.11059	2.66558	2.13354	1.44871	0.414973	1.306	1.72156	1.3032
45436	Female	9	19.97	1.1544	87.5833	72.8	Non-Hispanic Black	77	1.88649	meidan	4	0.05	2191.5	excessive	no	0.20412	0.477121	1.98632	0.857332	2.11727	0.380211	1.26387	1.78046	1.01703
45438	Male	8	15.82	-0.0752151	47.0022	63	Mexican American	15	1.17609	low	3	0.02	1483	normal	no	-0.30103	0.30103	2.35984	1.92221	0.255273	-0.853872	0.950851	1.45606	0.826075
45453	Male	8	22.85	2.03737	97.9193	73.1	Non-Hispanic Black	119	2.07555	meidan	1	1.14	1373	normal	yes	0.579784	1.0086	3.41497	3.04532	4.06819	2.35603	1.18977	3.33109	1.63548
45455	Female	12	26.96	1.7974	96.3864	88.8	Other Hispanic	50	1.69897	low	5	0.09	932	normal	yes	-0.221849	1.21748	1.88081	1.26482	0.886491	-0.522879	1.42193	2.23469	0.924279
45456	Male	6	13.97	-1.34622	8.91154	50.5	Non-Hispanic Black	55	1.74036	meidan	0	0.02	1058	normal	no	0.322219	1.5092	1.85854	1.01284	3.15534	1.72428	1.04493	1.29513	0.832509
45460	Female	13	35.01	2.3542	99.0719	110.6	Non-Hispanic Black	278	2.44404	low	7	0	741	normal	yes	0.799341	1.90146	2.74115	1.65321	1.08279	0	1.62593	2.49349	1.70243
45464	Female	19	18.71	-1.15572	12.3899	71	Mexican American	122	2.08636	meidan	15	0.01	2912.5	excessive	no	0.342423	2.33041	2.48144	1.39794	0.361728	-0.221849	0.870404	2.94629	0.568202
45469	Female	7	19.9	1.59356	94.4482	67.3	Mexican American	104	2.01703	low	1	0.02	1303	normal	no	0.255273	1.33846	1.50243	0.544068	1.54407	0.278754	1.85516	1.85497	2.01284
45504	Male	12	15.39	-1.49812	6.70512	55.1	Non-Hispanic Black	110	2.04139	low	5	0.01	1089	normal	no	0.612784	2.1271	1.54158	0.690196	1.80414	0.361728	0.791691	1.65137	1.09342
45515	Female	19	30.74	1.5873	94.3778	94.5	Other Race	213	2.32838	meidan	13	148	2675.5	excessive	no	0.886491	3.75128	2.30535	1.7185	1.00432	0.146128	1.51055	2.53546	1.86806
45516	Female	10	18.12	0.375123	64.6215	64	Non-Hispanic Black	92	1.96379	meidan	4	1.58	1966.5	excessive	no	0.380211	0.78533	1.38561	0.924279	1.98945	0.69897	1.22272	1.81564	1.26245
45532	Male	8	20.97	1.73375	95.8519	72.4	Non-Hispanic White	85	1.92942	low	2	3.06	1537	normal	yes	0.414973	1.15229	0.924279	0.146128	0.0413927	-0.154902	1.5172	1.80584	0.991226
45537	Male	7	17.81	1.10299	86.4983	58.6	Mexican American	137	2.13672	meidan	1	0	2104	excessive	no	0.799341	0.579784	1.10037	0.556303	1.60423	0.681241	1.9154	2.02011	1.53529
45555	Female	16	20.26	-0.138005	44.5118	67.2	Non-Hispanic White	80	1.90309	high	10	0.01	1485	normal	no	0.113943	2.60638	2.35603	1.76042	0.732394	-0.0457575	0.635484	1.32201	0.414973
45557	Female	16	20.98	0.098672	53.9301	71.4	Non-Hispanic White	64	1.80618	high	10	0.51	1756	normal	no	-0.221849	1.76567	2.16435	1.83442	0.278754	-0.39794	1.5458	1.19618	1.01284
45566	Male	10	17.82	0.403767	65.6808	59.2	Non-Hispanic Black	112	2.04922	meidan	3	0.42	1505	normal	no	1.12385	1.16435	2.02119	1.18184	1.34242	-0.0457575	1.07482	2.00736	0.90309
45572	Male	16	20.4	-0.175969	43.0159	69.5	Non-Hispanic Black	99	1.99564	low	10	43.6	1856	normal	no	0.0413927	-0.0457575	1.09342	0.0413927	1.95472	0.39794	0.469822	1.89104	0.845098
45574	Female	8	14.94	-0.632559	26.3511	57.7	Mexican American	23	1.36173	low	2	1.4	1482	normal	no	-0.221849	0.255273	1.08279	0.0413927	-0.39794	-0.853872	1.33726	1.36361	1.1959
45587	Male	7	16.54	0.539485	70.5224	58.6	Mexican American	81	1.90849	meidan	1	0.01	2663	excessive	no	0.763428	-0.552842	1.30535	0.113943	1.3784	0.230449	1.4417	2.156	1.02938
45636	Male	6	15.73	0.218664	58.6544	51.4	Mexican American	134	2.1271	meidan	0	0	1957	excessive	no	0.740363	1.13354	3.06819	1.5611	1.68215	0.431364	1.46909	1.9059	1.59106
45642	Male	10	20.7	1.27015	89.7984	71.4	Non-Hispanic Black	176	2.24551	low	4	1.58	1900	excessive	no	0.716003	1.06446	2.58433	1.95617	1.20952	0.176091	1.84942	2.55178	1.38021
45647	Male	8	21.7	1.86448	96.8873	67.7	Non-Hispanic Black	78	1.89209	high	1	0.04	1809	excessive	yes	0.826075	0.653213	1.29226	0.518514	1.62014	0.20412	1.73528	1.68467	0.924279
45704	Female	8	17.35	0.584928	72.0702	56.5	Mexican American	122	2.08636	low	2	0.02	2287	excessive	no	0.0791812	1.08279	2.96473	1.92891	0.857332	0.322219	1.78979	2.03411	1.3075
45713	Male	10	29.32	2.33362	99.0192	89.5	Non-Hispanic Black	216	2.33445	meidan	2	0	1309	normal	yes	1.12385	1.35984	2	0.892095	1.72016	0.39794	2.16203	2.09279	1.3784
45718	Male	19	26.9	1.08091	86.0131	99.1	Non-Hispanic White	47	1.6721	high	15	13.4	2239	normal	no	-0.552842	-0.0457575	0.322219	0.897627	1.21484	-0.30103	0.582063	1.13545	0.732394
45735	Male	18	25.24	0.869166	80.7622	83	Non-Hispanic Black	132	2.12057	meidan	11	9.56	923	normal	no	0.176091	1.25527	1.30535	0.322219	1.16435	-0.30103	0.271842	1.50974	0.30103
45791	Male	13	27.38	1.8749	96.9597	86	Non-Hispanic Black	169	2.22789	meidan	6	0.05	1510	normal	yes	0.491362	1.42651	2.63749	2.45484	2.49276	0.462398	1.97658	2.51834	1.17898
45792	Male	19	25.2	0.697899	75.738	88	Non-Hispanic White	105	2.02119	low	15	0.06	3801.5	excessive	no	0.278754	1.50379	1.10721	-0.39794	0.146128	0.0791812	0.954243	1.01284	0.748188
45802	Female	9	24.52	1.96466	97.5273	79.8	Other Hispanic	237	2.37475	low	3	0.05	1876.5	excessive	yes	1.10721	1.41162	2.24797	1.72509	3.39794	1.75128	2.14737	3.42931	1.80956
45820	Female	17	19.09	-0.756733	22.4605	69	Non-Hispanic White	77	1.88649	meidan	11	0.01	2137	excessive	no	-0.0457575	2.05308	2.23553	1.86332	1.19312	-0.221849	1.04493	2.1854	0.732394
45822	Female	19	28.13	1.30043	90.3273	89.5	Mexican American	40	1.60206	low	15	15.7	1413.5	normal	no	0.146128	0.447158	1.79239	1.22531	2.52892	0.968483	0.501059	1.86528	0.342423
45843	Male	10	21.18	1.37462	91.5376	69.4	Non-Hispanic Black	235	2.37107	meidan	4	0.01	2781.5	excessive	no	0.612784	0.255273	2.23553	0.845098	3.77379	1.93298	1.44731	1.32613	0.322219
45865	Male	8	16.25	0.172183	56.8353	57.9	Other Hispanic	99	1.99564	low	1	0.04	1207	normal	no	0.176091	0.732394	0.763428	0.113943	3.02119	1.35218	1.54481	1.93217	1.42488
45898	Female	14	22.64	0.823447	79.4873	73.6	Other Hispanic	116	2.06446	low	6	8.47	1268	normal	no	0.361728	3.0569	1.25768	1.65321	0.361728	-0.522879	1.64048	2.64282	1
45908	Male	16	20.24	-0.23813	40.589	70.2	Other Hispanic	167	2.22272	low	10	23.5	2479.5	normal	no	0.278754	0.913814	1.71684	-0.0457575	0.863323	-0.09691	0.00432137	1.77764	0.662758
45930	Male	6	17.03	0.970545	83.4113	57.1	Non-Hispanic Black	35	1.54407	low	0	2.41	2171	excessive	no	0.278754	0.462398	2.13988	1.00432	1.07555	-0.39794	2.37519	1.62644	1.39967
45938	Female	15	17.13	-1.3005	9.67148	64.7	Non-Hispanic White	133	2.12385	high	8	0	1987.5	normal	no	0.278754	3.07918	2.617	0.591065	0.812913	-0.0457575	1.17319	1.82302	1.09691
45963	Female	9	20.27	1.22678	89.0047	74.4	Mexican American	35	1.54407	meidan	4	0.01	871.5	normal	no	-0.221849	0.90309	1.35793	1.13672	1.0086	-0.39794	-0.187087	0.848805	0.778151
45969	Female	8	21.66	1.72997	95.8182	78.8	Non-Hispanic White	39	1.59106	meidan	2	1.34	1050.5	normal	yes	0.832509	1.60314	1.16732	0.740363	0.531479	-0.221849	0.943495	2.03543	0.70757
45986	Male	11	21.64	1.27972	89.9677	79.7	Mexican American	97	1.98677	meidan	4	0.01	2828.5	excessive	no	0.653213	0.146128	1.45025	0.146128	1.72509	0.230449	1.8202	1.90698	0.716003
45988	Male	19	29.74	1.58722	94.3768	105.8	Other Hispanic	182	2.26007	high	15	0	1140	normal	no	1.51455	1.4456	1.63144	1.54158	2.34635	0.929419	0.649335	1.98091	0.869232
45999	Male	11	16.76	-0.34165	36.6307	58.6	Mexican American	79	1.89763	meidan	5	0.02	2206.5	excessive	no	0.176091	0.70757	1.04922	0.447158	1.36173	-0.221849	2.18018	1.81604	1.11394
46024	Female	8	13.64	-1.62908	5.16484	49.7	Non-Hispanic Black	45	1.65321	low	3	0.27	2044	excessive	no	0.977724	0.491362	2.13988	1.21748	0.20412	-0.69897	1.06145	1.65523	1.18469
46031	Male	15	19.27	-0.359214	35.9718	73.1	Non-Hispanic White	105	2.02119	high	7	0.05	2644.5	excessive	no	0.176091	0.653213	0.591065	-0.221849	2.56937	1.03342	0.136721	1.53046	0.579784
46044	Female	6	18.38	1.41179	92.0994	64.5	Other Hispanic	43	1.63347	meidan	1	0.06	1354.5	normal	no	0.20412	2.06819	1.19866	0.0791812	0.113943	-0.853872	1.0667	1.24279	0.662758
46070	Female	10	23.69	1.67143	95.2681	77.2	Other Race	113	2.05308	low	4	0.18	1258	normal	yes	0	0.724276	0.886491	-0.30103	0.863323	-0.221849	0.58995	1.61331	0.929419
46071	Male	11	17.06	-0.192321	42.3745	68.7	Non-Hispanic White	132	2.12057	high	5	0.02	1721.5	normal	no	0.146128	2.21748	1.78958	0.819544	0.778151	-0.154902	1.43136	2.1051	1.0569
46107	Female	10	19.45	0.791584	78.5698	68.9	Non-Hispanic White	205	2.31175	meidan	5	1.71	1710	normal	no	0.462398	1.17026	1.21484	0.556303	0.875061	0.0413927	1.66351	1.55194	1.22789
46130	Male	19	20.76	-0.750739	22.6405	71.4	Non-Hispanic White	149	2.17319	high	13	19.3	2721	normal	no	0.20412	0.939519	2.21748	1.26951	0.30103	-0.154902	1.30298	2.10374	0.414973
46146	Male	13	21.14	0.768348	77.886	78	Non-Hispanic White	71	1.85126	low	7	0.06	2077	normal	no	0.322219	1.26717	1.26245	0.447158	-0.853872	-0.853872	1.2465	1.62097	1.07918
46162	Female	12	19.08	0.236215	59.3367	67.7	Mexican American	195	2.29003	meidan	5	0.01	1786	normal	no	0.113943	0.380211	2.2878	0.633468	1.30103	0.278754	1.32572	2.675	1.07188
46199	Female	10	20.26	1.00474	84.249	68.3	Non-Hispanic Black	60	1.77815	meidan	3	0.01	1400.5	normal	no	0.20412	1.85854	2.38202	1.74819	1.42651	0.0413927	1.16256	1.28035	0.579784
46234	Male	6	23.71	2.63527	99.5796	79	Non-Hispanic White	103	2.01284	high	0	2.68	1286.5	normal	yes	0.662758	0.954243	0.939519	0	1.04532	0.0791812	1.4484	2.24361	1.42975
46241	Male	10	14.73	-1.34125	8.99189	52.7	Non-Hispanic White	174	2.24055	meidan	5	0.01	1238.5	normal	no	0.255273	3.60959	0.944483	0.278754	1.88138	0.447158	1.21325	1.61752	0.875061
46259	Female	13	30.31	2.02085	97.8352	97.9	Other Hispanic	114	2.0569	meidan	7	0.03	1408.5	normal	yes	0.431364	2.71933	1.32222	0.414973	1.95134	0.414973	1.08279	2.37197	1.58771
46260	Female	15	19.37	-0.284458	38.803	70	Other Hispanic	148	2.17026	low	10	0.02	2978.5	excessive	no	0.146128	1.41497	2.29226	1.29003	1.36549	0.20412	0.781755	3.23032	1.25042
46263	Male	9	25.64	2.17713	98.5265	85.3	Mexican American	188	2.27416	low	1	0.02	1717	normal	yes	0.556303	0.612784	0.716003	0	1.15836	-0.0457575	1.5824	1.62024	1.32015
46266	Male	11	17.49	0.00625293	50.2495	63.2	Non-Hispanic Black	127	2.1038	meidan	5	0.15	2362	excessive	no	1.74036	1.72016	2.60531	0.770852	1.36736	0.255273	2.05652	1.98272	1.53529
46267	Female	6	17.59	1.14192	87.3257	64.3	Non-Hispanic White	132	2.12057	meidan	0	0	1926	excessive	no	0.633468	1.26717	2.13354	1.58092	0.732394	-0.154902	2.01691	1.53466	1.40993
46278	Male	19	23.56	0.252063	59.9504	83.5	Non-Hispanic Black	69	1.83885	low	15	0.08	2293	normal	no	-0.0457575	0	1.73159	0	1.0569	0.431364	0.287802	3.09939	0.672098
46294	Female	9	18.59	0.770635	77.9538	56	Non-Hispanic Black	84	1.92428	low	3	0.11	453	normal	no	0.672098	1.43297	3.29447	2.11394	2.96988	1.36549	2.22673	2.33183	1.49276
46299	Female	12	27.75	1.88605	97.0356	94.4	Non-Hispanic Black	97	1.98677	high	6	0.04	888	normal	yes	1.09342	0.653213	1.54158	0.770852	1.77085	0.278754	1.15836	2.39691	0.544068
46310	Male	16	21.87	0.33286	63.038	75.4	Non-Hispanic White	214	2.33041	high	10	0.01	2353	normal	no	0.342423	0.653213	1.10721	-0.30103	1.40993	0.176091	0.981366	1.61962	0.869232
46312	Male	17	24.56	0.873147	80.8709	86.1	Non-Hispanic White	170	2.23045	high	11	0.02	3606	excessive	no	0.544068	1.69285	1.68124	0.724276	0.568202	0.176091	1.21906	1.3485	0.748188
46339	Male	9	15.14	-0.760605	22.3447	52.9	Other Hispanic	114	2.0569	low	3	3.26	2680.5	excessive	no	0.50515	0.875061	2.5092	0.968483	1.81757	0.30103	0.981366	2.80402	1.17898
46350	Female	15	23.49	0.869842	80.7807	76.5	Non-Hispanic White	21	1.32222	high	9	0.02	2295	excessive	no	-0.552842	1.99607	1.14301	0.954243	0.672098	-0.09691	0.0334238	2.25998	-0.221849
46353	Male	10	20.64	1.25645	89.5524	65.8	Non-Hispanic Black	133	2.12385	low	2	0.16	1678.5	normal	no	0.477121	0.591065	1.85065	0.662758	1.96942	0.146128	1.79337	1.40054	2.41246
46370	Female	7	13.5	-1.61463	5.3195	46.7	Mexican American	33	1.51851	low	1	0.01	655	normal	no	-0.0457575	0.908485	1	-0.39794	1.47712	0.0413927	0.621176	1.12905	0.60206
46382	Male	7	13.06	-2.51924	0.588049	48.9	Other Hispanic	94	1.97313	low	0	0.5	1923	excessive	no	0.322219	0.819544	1.77232	1.53275	1.71096	0.380211	1.55979	1.83784	2.85998
46390	Male	6	17.09	0.999493	84.1222	58.6	Non-Hispanic Black	132	2.12057	meidan	0	0	1826.5	excessive	no	0.845098	2.11394	3.78462	1.62737	1.02938	0.146128	1.35698	3.13621	1.36361
46423	Male	9	15.56	-0.475757	31.7124	56.7	Non-Hispanic White	64	1.80618	low	2	9.02	1770	normal	no	0.0413927	0.672098	0.755875	-0.39794	0.380211	-0.522879	1.67688	1.21748	0.414973
46426	Male	11	18.64	0.460987	67.7596	69.2	Mexican American	115	2.0607	meidan	5	0.01	3210	excessive	no	0.0413927	-0.552842	1.54654	0.633468	0.954243	0.146128	0.510545	2.16628	0.982271
46429	Female	13	27.93	1.7854	96.2902	89.2	Non-Hispanic Black	133	2.12385	high	7	0.02	1891	normal	yes	0.939519	1.21219	3.29885	2.92428	1.11727	-0.0457575	0.971276	2.82703	0.60206
46430	Female	10	16.27	-0.389971	34.8279	61.6	Non-Hispanic Black	35	1.54407	low	4	1.17	1124.5	normal	no	-0.0457575	-0.154902	1.24055	0.531479	1.64444	0.255273	0.220108	0.959518	0.230449
46435	Female	7	16.97	0.672881	74.9488	65.2	Other Hispanic	46	1.66276	low	1	0.06	978.5	normal	no	0.518514	0.30103	1.52504	0.361728	1.32634	0.20412	2.06416	1.625	1.11727
46456	Female	13	18.89	-0.0465111	48.1451	71	Non-Hispanic Black	376	2.57519	low	7	0.02	2083	excessive	no	0.672098	1.39094	3.20683	2.24304	4.17609	2.12057	2.79001	2.55314	1.59106
46488	Female	14	24.89	1.25278	89.4858	85	Mexican American	117	2.06819	low	7	0.06	2414.5	excessive	no	-0.221849	0.568202	2.63849	2.12385	0.740363	-0.39794	0.690196	3.21934	0.869232
46505	Female	11	26.76	1.91165	97.204	89.5	Other Hispanic	77	1.88649	low	5	0.07	1224.5	normal	yes	-0.552842	0.255273	1	0.0413927	1.60959	-0.0457575	1.27554	1.64816	1.04139
46508	Male	10	22.71	1.65574	95.1112	73.6	Non-Hispanic Black	122	2.08636	meidan	3	1.18	1960	excessive	yes	0.612784	1.12385	2.43616	1.35411	0.770852	-0.30103	1.70492	2.01682	1.2014
46553	Female	14	42.1	2.59144	99.5221	121.7	Non-Hispanic White	147	2.16732	low	8	1.91	1714.5	normal	yes	0.78533	1.47567	2.04532	1.42651	2.28556	0.939519	2.00809	1.77379	1.21219
46584	Female	14	26.56	1.50343	93.3636	82.3	Non-Hispanic Black	287	2.45788	meidan	9	0.01	1831.5	normal	no	0.518514	1.13988	3.07555	2.59439	2.11394	0.568202	1.72713	2.20336	1.64836
46602	Female	18	17.68	-1.63652	5.08657	66.1	Non-Hispanic Black	446	2.64933	meidan	11	0.98	2315	excessive	no	1.48001	1.23805	3.24551	2.75511	2.49969	0.748188	1.47741	2.27193	1.65992
46628	Male	8	17.49	0.754264	77.4655	59.7	Mexican American	170	2.23045	low	2	0.03	2159	excessive	no	0.60206	2.0607	3.00432	-0.09691	1.38382	0.39794	2.14625	2.3088	1.5092
46639	Female	11	18.7	0.336084	63.1596	72	Non-Hispanic Black	109	2.03743	low	3	1.56	2864.5	excessive	no	0.799341	1.2833	2.66181	1.5966	1.48572	0.146128	0.726727	1.94047	0.623249
46645	Male	18	30.08	1.7609	96.0872	91.1	Other Hispanic	122	2.08636	meidan	13	0	2611	normal	yes	0.39794	1.46389	1.35218	0.20412	0.176091	-0.69897	0.676694	1.79955	1.18184
46646	Female	18	21.87	0.139327	55.5404	77.3	Non-Hispanic White	162	2.20952	high	11	0.01	2244	excessive	no	0.414973	3.48287	2.29885	1.43933	0.544068	-0.221849	0.902547	2.74253	1.12057
46679	Male	7	25.54	2.52685	99.4246	81.8	Non-Hispanic Black	74	1.86923	low	1	0	3537	excessive	yes	0.146128	0.477121	2.60959	0.39794	0.113943	-0.39794	1.2393	1.94792	1.1959
46693	Female	17	24.23	0.809524	79.0893	78.3	Non-Hispanic Black	133	2.12385	low	11	0.67	2705	excessive	no	0.255273	0.908485	2.90956	2.1271	0.80618	-0.09691	-0.236572	1.68699	0.50515
46699	Female	19	23.49	0.495391	68.9838	87.4	Mexican American	54	1.73239	low	15	0.04	1502	normal	no	0.176091	0.973128	1.85187	1.3784	2.22011	0.491362	1.00043	1.84073	0.875061
46758	Male	11	14.63	-1.73692	4.12003	56.1	Mexican American	228	2.35793	meidan	5	0.01	1744.5	normal	no	0.60206	1.50786	1.80889	0.531479	0.230449	-0.30103	1.52943	2.56812	1.99476
46774	Male	8	16.52	0.314346	62.3371	63.1	Non-Hispanic Black	192	2.2833	low	1	1.5	2319	excessive	no	1.01703	0.892095	1.53148	1.45637	1.77815	0.255273	1.95216	2.55514	1.77815
46788	Male	17	23.27	0.539472	70.5219	74.9	Non-Hispanic Black	277	2.44248	meidan	11	0	2811.5	excessive	no	0.322219	1.66558	3.14301	2.45025	1.18752	0.278754	1.38757	2.17307	1.22531
46792	Male	15	18.1	-0.906053	18.2454	70.2	Other Hispanic	60	1.77815	meidan	8	63	3096	excessive	no	-0.221849	0.544068	1.16137	0.30103	0.643453	-0.69897	0.510545	2.22948	0.0413927
46793	Male	11	14.88	-1.53581	6.2292	57.3	Mexican American	194	2.2878	low	5	0.34	2314.5	excessive	no	0.230449	1.32015	2.99782	1.81491	1.11394	0.255273	1.93399	1.8072	1.32838
46837	Female	6	13.57	-1.47487	7.01234	48.8	Non-Hispanic White	69	1.83885	meidan	1	0.1	1461.5	excessive	no	0.681241	1.46538	1.52763	0.322219	0.255273	-0.09691	0.696356	1.81211	0.924279
46844	Male	8	15.83	-0.0691469	47.2436	55.8	Mexican American	26	1.41497	low	2	0	2003.5	excessive	no	0.50515	0.568202	3.07918	2.85552	-0.30103	-0.154902	1.38364	1.82341	0.255273
46848	Male	15	18.15	-0.880433	18.9312	68	Non-Hispanic White	384	2.58433	low	9	19.2	3777.5	excessive	no	0.80618	1.17609	2.47712	1.03342	2.98	0.477121	1.48671	2.09806	1.25527
46863	Male	17	17.1	-2.19174	1.41991	65.4	Non-Hispanic Black	161	2.20683	high	11	0.07	681	normal	no	0.50515	-0.552842	0.60206	0	1.11727	-0.39794	0.781755	2.23502	0.939519
46865	Male	7	14.72	-0.678203	24.8821	54.4	Non-Hispanic White	56	1.74819	high	0	1.13	2215.5	excessive	no	-0.154902	0.342423	0.770852	-0.0457575	0.146128	-0.522879	1.46374	1.2492	1.0607
46904	Female	6	15.6	0.186475	57.3964	49.7	Other Race	43	1.63347	meidan	0	0.06	1064	normal	no	0.832509	1.79029	1.66839	1.09342	0.477121	-0.154902	0.642465	0.984077	0.568202
46960	Male	9	17.07	0.33789	63.2277	66	Mexican American	212	2.32634	meidan	4	0.01	1969.5	excessive	no	0.462398	1.41664	2.33041	1.72754	1.14301	0.113943	1.74273	1.99909	1.51851
46974	Female	7	14.6	-0.663355	25.3552	51.4	Mexican American	21	1.32222	high	1	0.01	2467	excessive	no	-0.552842	0.968483	1.60746	1.45788	-0.39794	0.724276	-0.537602	1.59184	0.278754
47022	Male	7	14.05	-1.31067	9.49839	50.7	Non-Hispanic Black	132	2.12057	low	0	0.94	2188.5	excessive	no	0.78533	0.690196	1.41664	0.763428	2.98588	1.45637	1.36791	2.04899	1.23045
47037	Female	6	14.95	-0.247018	40.2447	54.3	Non-Hispanic Black	80	1.90309	meidan	0	1.46	1928.5	excessive	no	0.579784	1.09342	2.13033	1.4624	0.869232	-0.0457575	1.44498	2.02934	1.37475
47062	Female	18	19.52	-0.700125	24.1925	74	Non-Hispanic White	129	2.11059	high	13	0.75	3009.5	excessive	no	0.230449	1.44091	1.40312	0.342423	0.716003	0.230449	0.198657	1.89944	0.518514
47067	Male	7	16.82	0.679587	75.1617	57.2	Mexican American	145	2.16137	low	0	0.02	2185	excessive	no	0.80618	0.230449	2.88138	2.13354	3.14613	1.45332	1.63327	2.04383	1.45939
47094	Female	15	23.87	0.946703	82.8105	77.5	Other Hispanic	131	2.11727	high	8	0.02	1893.5	normal	no	0.255273	2.14922	2.21748	1.64444	0.0413927	0.623249	1.09026	2.24311	1.49554
47100	Male	14	29.05	1.97071	97.5621	87.4	Non-Hispanic Black	148	2.17026	high	7	7.58	2441.5	excessive	yes	-0.09691	0.342423	2.65418	0.113943	2.89376	1.41664	0.993877	1.69749	0.968483
47140	Male	9	22.51	1.80108	96.4155	80	Mexican American	92	1.96379	low	3	0.01	1563.5	normal	yes	-0.552842	0.690196	1.53529	0.431364	0.380211	-0.39794	1.40993	2.00509	0.897627
47164	Female	19	20.06	-0.553209	29.006	72.3	Non-Hispanic Black	88	1.94448	low	15	0.03	3123.5	excessive	no	-0.09691	0.612784	1.98363	0.0791812	-0.0457575	-0.853872	0.708421	1.64953	1.16435
47166	Male	13	34.3	2.42804	99.241	114.8	Non-Hispanic White	243	2.38561	low	7	1.19	1772.5	normal	yes	0.431364	1.68664	1.8055	2.28556	3.14301	1.56229	1.44731	1.93717	1.19312
47182	Male	15	34.38	2.38495	99.1459	116.5	Other Hispanic	215	2.33244	low	9	0.08	2025	normal	yes	0.50515	1.31806	2.07918	1.17609	1.35411	0.278754	1.86124	2.71063	1.44091
47195	Female	8	15.69	-0.1829	42.7438	57.9	Mexican American	77	1.88649	low	2	0.02	1327	normal	no	0.544068	0.716003	2.17026	1.01284	1.18184	-0.0457575	0.765669	1.72156	0.826075
47197	Female	19	19.47	-0.799307	21.2056	68.3	Non-Hispanic Black	370	2.5682	low	11	0.24	2318.5	excessive	no	0.954243	2.22789	2.64836	1.94399	1.57287	0.113943	1.54394	2.90683	1.35411
47200	Female	9	25.68	2.10072	98.2167	83.5	Non-Hispanic Black	111	2.04532	low	2	0.26	1990	excessive	yes	0.740363	0.39794	2.38739	1.57519	1.36173	-0.09691	1.42078	2.48267	1.06446
47220	Male	15	26.02	1.46349	92.8333	94	Non-Hispanic White	92	1.96379	high	9	0.02	2264.5	normal	no	-0.39794	2.67943	0.977724	-0.522879	1.68931	0.146128	1.21906	1.8757	0.113943
47241	Female	18	19.37	-0.765568	22.1967	73.5	Non-Hispanic White	191	2.28103	high	11	0.02	873.5	normal	no	0.60206	1.44248	2.75891	2.30103	0.0791812	0.431364	1.43712	2.54765	1.1038
47249	Male	9	20.82	1.49816	93.2954	68.1	Non-Hispanic Black	90	1.95424	low	3	0	1587	normal	no	0.230449	0.838849	1.43136	0.60206	2.58995	0.954243	1.99594	2.27333	1.48001
47263	Male	12	13.83	-2.85074	0.218086	55.2	Other Race	77	1.88649	low	6	1.7	896	normal	no	0.176091	0.568202	1.1038	-0.522879	1.29003	-0.09691	0.58995	1.16197	0.361728
47268	Female	10	19.96	0.928922	82.3535	68.2	Mexican American	112	2.04922	low	4	0.02	2064.5	excessive	no	0.0791812	0.556303	2.54158	0.591065	0.819544	0	0.649335	1.463	0.544068
47282	Male	7	20.11	1.77746	96.2254	65.4	Non-Hispanic White	151	2.17898	low	1	0	2231.5	excessive	yes	0.556303	2.11394	1.30103	0.278754	0.380211	-0.221849	1.83734	1.64365	1.58206
47294	Male	12	27.8	2.01781	97.8195	98	Non-Hispanic White	49	1.6902	meidan	5	2.65	2138	normal	yes	0.70757	1.989	1.0086	0.20412	0.113943	-0.69897	0.58995	0.905796	0.90309
47300	Male	14	21.89	0.76172	77.6886	75.4	Non-Hispanic White	101	2.00432	low	7	8.2	1670	normal	no	-0.09691	0.322219	1.67394	0.176091	0.724276	-0.522879	0.510545	1.51322	0.113943
47349	Male	8	23.19	2.08195	98.1327	74	Other Hispanic	69	1.83885	low	2	0.01	1991.5	excessive	yes	0.20412	1.42651	0.819544	-0.09691	1.95472	0.477121	1.3543	2.34029	1.36549
47370	Male	9	15.01	-0.855117	19.6243	57.6	Other Hispanic	144	2.15836	low	2	0.98	1090	normal	no	0.361728	1.42488	1.39794	-0.30103	0.380211	-0.09691	1.69179	1.25406	1.26482
47379	Female	8	14.17	-1.18414	11.8178	49.7	Non-Hispanic Black	45	1.65321	meidan	2	0.05	1921	excessive	no	1.16137	0.20412	2.06819	1.57287	1.4216	-0.154902	0.4133	2.16569	0.612784
47417	Male	17	20.29	-0.480253	31.5524	73.9	Mexican American	24	1.38021	low	10	7.85	3434	excessive	no	0	0.672098	-0.148742	-0.853872	0.20412	-0.853872	0.702431	1.00988	0.50515
47423	Female	12	18.72	0.115539	54.5991	68.5	Non-Hispanic White	151	2.17898	low	6	2.5	1602	normal	no	0.0791812	3.57519	2.0569	0.724276	1.36549	0.0791812	1.52763	1.44902	1.37658
47427	Male	12	16.25	-0.931751	17.5733	62.2	Non-Hispanic White	132	2.12057	meidan	6	0.02	1563	normal	no	0.230449	0.826075	0.838849	-0.30103	-0.0457575	-0.853872	1.80523	1.32879	1.43136
47484	Female	10	26.87	2.0696	98.0755	91.5	Mexican American	140	2.14613	low	2	0.36	1739	normal	yes	0.431364	0.477121	1.64444	0.755875	1.65418	0.230449	1.42781	2.18876	1.73799
47494	Male	7	15.06	-0.401706	34.395	49.3	Non-Hispanic Black	141	2.14922	low	1	0.07	2796	excessive	no	0.60206	0.724276	1.93349	1.18752	2.98046	1.31387	1.40875	2.1692	1.16137
47496	Male	19	19.16	-1.51801	6.45065	73.5	Non-Hispanic White	337	2.52763	meidan	15	0.07	2315	normal	no	0.939519	1.76864	1.83442	1.73078	1.96142	0.477121	1.3543	1.73496	1.31387
47504	Male	8	17.57	0.786215	78.4129	59.3	Non-Hispanic Black	68	1.83251	low	2	0	1623	excessive	no	0.740363	0.643453	2.93044	2.04532	0.986772	-0.30103	1.13609	2.069	1.0086
47507	Male	13	26.88	1.81581	96.53	95.2	Other Hispanic	254	2.40483	meidan	7	0	2356	excessive	yes	0.681241	1.12385	1.93298	0.812913	0.531479	-0.69897	0.683047	2.95838	0.518514
47509	Female	11	16.76	-0.419131	33.756	66	Non-Hispanic White	150	2.17609	meidan	6	0.15	1217	normal	no	0.491362	2.58659	1.7767	1.13033	0.851258	0.556303	1.71046	2.35635	1.69108
47526	Male	7	14.68	-0.712552	23.8061	58.6	Mexican American	49	1.6902	low	0	0.01	1590	normal	no	-0.0457575	0.462398	2.53148	-0.39794	0.892095	-0.09691	1.14953	1.90628	1.11394
47539	Female	10	19.41	0.780336	78.2403	71	Non-Hispanic White	70	1.8451	meidan	4	0.01	2274	excessive	no	0.255273	1	1.17026	-0.221849	1.62221	0.278754	0.220108	1.95751	0.39794
47540	Female	11	25.15	1.7132	95.6662	85.5	Other Race	109	2.03743	low	5	0.5	2566.5	excessive	yes	0.322219	1.45484	1.27646	0.623249	1.07555	0.255273	0.947434	1.28353	1.69897
47546	Female	7	22.96	2.13581	98.3653	81.4	Mexican American	60	1.77815	low	1	0.03	2387.5	excessive	yes	0.414973	0.778151	1.66839	0.612784	0.643453	-0.39794	0.220108	2.0304	0.973128
47566	Male	12	19.16	0.396329	65.4069	69.9	Non-Hispanic Black	236	2.37291	meidan	5	0	1266.5	normal	no	0.568202	1.17026	2.45179	1.96047	0.462398	0.0413927	1.5563	2.69611	0.986772
47591	Male	15	19.03	-0.462976	32.1691	71.8	Non-Hispanic White	165	2.21748	meidan	9	0.02	1806.5	normal	no	-0.09691	1.98182	1.62118	0.672098	1.45637	0.278754	1.16495	1.47567	0.963788
47599	Male	11	25.72	1.91245	97.2091	83.9	Mexican American	180	2.25527	meidan	5	0.02	1911.5	normal	yes	0.20412	2.3784	1.94498	0.113943	1.97174	0.672098	0.947434	2.00958	1.20412
47604	Male	15	18.18	-0.865166	19.3474	63.5	Mexican American	106	2.02531	meidan	9	0.02	1099	normal	no	0.278754	0.851258	1.80209	0.531479	0.447158	-0.69897	1.306	1.57623	0.78533
47605	Male	9	16.27	-0.0567411	47.7376	59.4	Non-Hispanic Black	114	2.0569	low	3	0.68	1645.5	normal	no	0.591065	0.447158	2.94349	1.49415	0.50515	-0.154902	1.62961	1.53643	1.233
47606	Male	11	22.77	1.49557	93.2617	78	Non-Hispanic White	159	2.2014	high	5	0.02	2083	excessive	no	0.113943	1.74429	1.48572	0.69897	0.462398	0.819544	1.06967	2.27591	1.07555
47618	Male	8	22.43	1.9784	97.6058	77.6	Non-Hispanic White	40	1.60206	low	2	2.53	1946	excessive	yes	0.146128	2.59106	0.732394	-0.30103	1.16732	-0.30103	0.158362	1.51068	0.342423
47658	Male	7	14.88	-0.54472	29.2973	57.8	Non-Hispanic Black	70	1.8451	low	1	0	1700	excessive	no	-0.154902	-0.154902	2.64738	-0.30103	1.08636	-0.221849	1.54667	2.17748	0.995635
47663	Female	14	18.45	-0.434409	33.1996	70.2	Other Hispanic	191	2.28103	meidan	8	0.01	1567.5	normal	no	0.322219	0.851258	1.32015	0.477121	2.70329	0.755875	1.43024	2.70958	1.37658
47674	Male	19	23.79	0.319873	62.5468	81	Non-Hispanic Black	139	2.14301	low	15	0.14	3020	excessive	no	0.544068	0.880814	3.02938	0.0413927	0.322219	-0.09691	1.34163	1.96689	1.48287
47690	Male	11	16.52	-0.468072	31.9867	63.2	Non-Hispanic White	265	2.42325	meidan	5	0.01	1874.5	normal	no	1.1271	3.57864	1.24055	0.60206	2.66652	1.03342	1.65254	2.19005	1.27184
47691	Male	19	50.25	3.13546	99.9142	145.6	Non-Hispanic Black	245	2.38917	low	12	94	1781.5	normal	yes	0.556303	0.462398	2.99739	0.716003	2.44716	0.908485	1.38489	1.94763	0.963788
47714	Male	6	16.65	0.776568	78.1293	58.3	Mexican American	93	1.96848	low	0	0.01	1632	excessive	no	0.0413927	1.67761	2.62221	1.96473	0.176091	0.322219	1.07225	1.74123	1.36736
47739	Female	16	30.3	1.75309	96.0206	104.2	Non-Hispanic Black	104	2.01703	low	10	2.54	2850	excessive	yes	0.20412	0.50515	2.48287	1.82347	2.87967	1.29667	0.732394	2.42527	0.78533
47782	Male	17	29.4	1.76673	96.1363	100	Mexican American	156	2.19312	meidan	11	0.02	1899.5	normal	yes	1.19312	1.36922	2.68931	0.230449	3.53908	1.93551	0.720986	2.93141	1.15836
47816	Female	8	21.82	1.75816	96.064	81.1	Non-Hispanic White	155	2.19033	meidan	1	0.52	2076	excessive	yes	1.01703	1.08991	0.875061	-0.221849	0.556303	0.0413927	1.66143	1.55035	1.55267
47822	Male	19	17.71	-2.38885	0.845068	77.3	Non-Hispanic White	26	1.41497	low	15	198	3250	excessive	no	0.0413927	0.146128	0.342423	-0.853872	-0.30103	-0.522879	-0.187087	0.409933	0
47829	Female	8	18.79	1.07073	85.7854	53.8	Non-Hispanic Black	41	1.61278	low	2	0.08	1586	normal	no	0.322219	1.06446	2.36549	1.65321	2.77597	1.08991	1.93034	1.81869	1.22789
47840	Male	13	17.12	-0.765895	22.1869	63.5	Non-Hispanic Black	153	2.18469	meidan	6	0.04	2270.5	excessive	no	1.35025	1.29003	2.68931	1.42488	3.04532	1.66276	1.84677	2.02555	1.30535
47852	Male	7	18.16	1.22989	89.0632	55.5	Non-Hispanic Black	191	2.28103	low	0	0.27	1824	excessive	no	0.30103	1.44716	3.01284	2.60531	0.986772	0	1.81305	2.34588	1.5302
47866	Female	14	22.03	0.683809	75.2952	73.7	Non-Hispanic Black	74	1.86923	low	9	0.07	1687	normal	no	0.491362	1.15534	2.10037	1.57403	0.929419	-0.39794	0.4133	2.21136	0.799341
47882	Female	8	16.29	0.126334	55.0266	56.2	Other Hispanic	72	1.85733	meidan	2	0.14	1192.5	normal	no	-0.154902	1.00432	2.41497	1.38021	1.82347	0.431364	1.06145	1.52711	1.19033
47891	Female	10	28.07	2.18482	98.5549	89.3	Other Race	117	2.06819	meidan	4	1.32	2077	excessive	yes	0.176091	0.568202	1.88138	1.44248	1.05308	-0.30103	1.55108	1.93847	0.939519
47932	Male	14	20.22	0.265478	60.4679	68.6	Mexican American	328	2.51587	meidan	7	1.24	1843	normal	no	0.50515	0.995635	0.94939	0.0413927	0.78533	-0.221849	1.22479	2.98016	1.54033
47933	Male	19	20.34	-0.935687	17.4717	77.9	Non-Hispanic White	123	2.08991	meidan	15	239	1809	normal	no	-0.0457575	0.681241	1.3784	-0.39794	0.69897	-0.221849	0.437751	1.99419	0.531479
47941	Female	9	25.86	2.12007	98.3	88.2	Non-Hispanic White	124	2.09342	high	3	11.9	2107.5	excessive	yes	0.544068	2.00432	1.07918	0.255273	1.12057	-0.0457575	1.19173	1.72049	1.01703
47946	Male	14	23.98	1.23527	89.1635	84.7	Other Race	222	2.34635	meidan	8	0.01	1075.5	normal	no	0.0413927	2.22011	0.954243	0.146128	0.518514	-0.09691	1.10517	1.73759	1.29667
47966	Female	17	33.6	1.95575	97.4753	100	Non-Hispanic Black	325	2.51188	meidan	11	0.04	1761.5	normal	yes	0.812913	1.66464	3.79029	1.94792	2.84819	1.29885	1.70432	2.62565	1.66087
48001	Male	11	17.49	0.00625293	50.2495	65.2	Non-Hispanic Black	52	1.716	low	5	0	1834	normal	no	0.50515	0.591065	0.897627	-0.39794	-0.522879	-0.853872	0.649335	1.64689	0.69897
48015	Female	18	32.98	1.84303	96.7338	100.9	Non-Hispanic Black	132	2.12057	low	11	0.05	844	normal	yes	0.623249	0.653213	1.96567	1.40993	1.81425	0.30103	0.737987	2.00509	1.06446
48035	Male	17	23.68	0.651278	74.2567	77	Non-Hispanic Black	119	2.07555	low	10	0	646.5	normal	no	1.43775	0.672098	2.13672	1.84448	0.908485	-0.221849	-0.537602	1.91577	0.612784
48039	Male	10	17.8	0.395869	65.3899	66.7	Mexican American	88	1.94448	low	4	0.02	1823.5	excessive	no	0.763428	0.681241	1.46982	0.653213	1.64542	0.361728	1.48572	1.67201	1.5611
48041	Male	18	23.69	0.468857	68.0414	81.2	Non-Hispanic White	194	2.2878	meidan	11	455	2691	normal	no	0.361728	1.3032	2.42325	1.734	1.47857	0.431364	1.19976	2.31494	0.90309
48073	Male	19	21.7	-0.373011	35.457	82.8	Non-Hispanic White	121	2.08279	low	15	307	2471	normal	no	0.672098	1.43457	2.36173	1.66464	0.838849	-0.39794	1.03623	1.05767	1.11059
48082	Male	6	26.3	2.87823	99.8	79.3	Non-Hispanic White	73	1.86332	low	0	0.3	1288.5	normal	yes	0.342423	1.20683	0.954243	0.20412	0.755875	-0.09691	1.08778	1.45301	1.06446
48085	Male	8	16.87	0.485062	68.6184	54.2	Non-Hispanic White	80	1.90309	low	1	0	2771.5	excessive	no	0.50515	1.95424	1.16137	-0.30103	1.87852	0.414973	1.40381	1.9052	1.1959
48104	Male	8	28.03	2.50528	99.3882	91.4	Non-Hispanic White	109	2.03743	high	2	1.84	2224.5	excessive	yes	0.770852	2.23553	1.59329	1.04922	0.732394	0.146128	1.63979	2.17327	1.6561
48137	Male	15	19.01	-0.471807	31.8532	68.6	Non-Hispanic Black	33	1.51851	meidan	9	0.03	2203.5	normal	no	-0.154902	0.0413927	1.70243	1.00432	1.21484	-0.0457575	0.749736	1.40722	0.681241
48138	Female	10	25.36	1.89982	97.1271	77.7	Non-Hispanic White	65	1.81291	meidan	3	0.08	1871.5	excessive	yes	0.113943	1.36549	1.0569	-0.221849	1.2833	-0.30103	0.158362	1.84646	0.322219
48157	Male	19	18.23	-2.05392	1.9992	71.1	Other Hispanic	57	1.75587	meidan	9	213	3570.5	excessive	no	0.643453	0.50515	0.633468	-0.221849	2.80072	1.23045	0.459392	2.03834	0.724276
48199	Male	14	19.76	0.104745	54.1711	76.7	Non-Hispanic Black	178	2.25042	meidan	8	0.27	1190	normal	no	0.146128	0.94939	2.6902	2.46982	2.62941	0.919078	1.10037	3.55232	1.67761
48201	Male	18	25.62	0.956905	83.0692	91	Non-Hispanic White	97	1.98677	high	13	0.08	2728	normal	no	0.146128	1.73239	1.68215	0.982271	0.380211	0.414973	0.501059	1.52802	0.977724
48206	Female	14	17.7	-0.758478	22.4082	72	Mexican American	111	2.04532	high	8	0.04	1373.5	normal	no	0.322219	0.977724	1.6902	0.763428	0.462398	-0.522879	0.968016	1.63709	0.875061
48236	Female	8	15.77	-0.139279	44.4615	56.5	Other Hispanic	124	2.09342	low	2	0.02	1398	normal	no	0.531479	0.447158	0.681241	-0.154902	3.12385	1.65514	1.61321	1.70148	1.20412
48238	Male	7	22.05	2.13691	98.3697	65.8	Mexican American	120	2.07918	low	1	1.02	1250.5	normal	yes	0.50515	0.653213	1.2878	0.380211	1.30963	-0.0457575	1.8638	2.07022	1.10721
48254	Female	12	15.16	-1.57053	5.81461	63.6	Mexican American	154	2.18752	low	6	0.03	1269.5	normal	no	0.431364	0.908485	1.52375	0.544068	0.924279	-0.154902	0.974512	1.88846	1.19312
48263	Female	11	20.34	0.813	79.1891	73.5	Mexican American	102	2.0086	meidan	5	0.03	1715.5	normal	no	-0.0457575	1.5966	1.75435	-0.30103	1.25768	-0.221849	0.816241	1.38184	1.05308
48268	Male	12	19.23	0.420215	66.2836	65	Other Race	58	1.76343	low	6	0.56	1453	normal	no	0.672098	0.845098	1.33646	0.113943	-0.09691	-0.522879	-0.142668	1.29513	0.39794
48274	Female	7	23.62	2.21994	98.6789	71.8	Mexican American	39	1.59106	low	1	0.06	1365	normal	yes	0.230449	1.25527	0.959041	0.30103	0.986772	-0.39794	1.11494	1.57623	1.31387
48283	Male	16	19.87	-0.387668	34.9131	74.9	Mexican American	261	2.41664	low	9	15	3215.5	excessive	no	0.612784	1.07188	2.98856	2.34635	2.69373	1.13033	1.26221	2.59834	1.10037
48329	Female	6	21.01	2.03969	97.931	68	Non-Hispanic Black	26	1.41497	low	0	0.47	1727	excessive	yes	-0.30103	0.662758	1.78032	0.857332	2.02119	0.447158	0.806858	1.01536	0.799341
48331	Male	14	18.5	-0.402752	34.3565	71.8	Non-Hispanic White	135	2.13033	high	8	0.03	2796	excessive	no	-0.0457575	0.94939	2.11059	-0.09691	0.50515	-0.154902	1.12678	1.41397	0.959041
48352	Male	12	19.88	0.62861	73.5198	69.9	Mexican American	75	1.87506	low	5	2.93	2087	normal	no	0.0791812	1.07555	1.88024	0.278754	0.662758	-0.39794	0.755112	1.79407	0.50515
48363	Female	15	22.07	0.545718	70.737	75	Non-Hispanic White	146	2.16435	low	9	0.31	1164.5	normal	no	0.724276	2.22011	1.70501	1.55871	0.60206	-0.221849	1.0187	2.2791	2.02653
48367	Male	15	37.3	2.56765	99.488	124	Other Race	57	1.75587	high	10	0.03	1544	normal	yes	-0.154902	0.968483	0.740363	-0.853872	0	-0.853872	0.802089	1.07482	0.176091
48394	Male	17	29.58	1.79199	96.3433	97.5	Other Race	103	2.01284	high	11	2.94	2007.5	normal	yes	-0.09691	1.56467	1.18184	0.0791812	1.32838	0.0413927	0.136721	1.73759	0.491362
48399	Male	18	23.65	0.457527	67.6354	83	Non-Hispanic Black	180	2.25527	high	15	0.02	2662	normal	no	0.20412	0.342423	2.05308	0.579784	0.763428	-0.30103	0.732394	1.50352	0.924279
48410	Male	18	31.92	2.00281	97.7401	97.1	Non-Hispanic White	269	2.42975	meidan	15	142	4292	excessive	yes	0.740363	1.00432	0.939519	0.623249	1.25768	0.113943	1.40261	1.86094	1.3483
48417	Female	14	18.85	-0.277167	39.0826	74.5	Other Hispanic	142	2.15229	meidan	7	0.11	908	normal	no	0.322219	0.70757	1.83378	1.17609	2.21748	0.681241	1.33001	1.95405	1.15836
48420	Female	13	15.92	-1.40957	7.93328	66.6	Non-Hispanic White	13	1.11394	meidan	7	1.15	2868	excessive	no	-0.552842	0.977724	0.322219	-0.39794	0.342423	-0.69897	-0.366532	1.61055	-0.154902
48421	Female	8	22.31	1.84014	96.7126	70.6	Non-Hispanic Black	134	2.1271	meidan	2	0.25	2872	excessive	yes	0.60206	1.3075	2.19866	1.49136	2.4624	0.770852	1.14051	1.47567	2.15351
48437	Female	11	17.3	-0.183155	42.7338	65.6	Mexican American	37	1.5682	high	5	0.01	1557	normal	no	-0.154902	1.18752	1.90363	0.869232	0.544068	0.255273	-0.102373	1.37585	0.0791812
48447	Male	6	15.59	0.120964	54.814	52.2	Non-Hispanic Black	133	2.12385	low	1	0.09	1241.5	normal	no	1.15229	0.20412	3.70757	2.90526	0.0791812	-0.853872	1.43933	1.7237	1.36361
48459	Male	14	19.59	0.0422782	51.6862	69.5	Non-Hispanic White	42	1.62325	meidan	7	0.03	2240	normal	no	0.278754	0.230449	0.963788	0.113943	0.491362	-0.853872	0.437751	1.67015	0.39794
48463	Male	13	18.72	-0.0251945	48.995	74.9	Non-Hispanic White	90	1.95424	meidan	7	0.05	638	normal	no	0.447158	1.09691	1.68574	0.113943	0.50515	-0.522879	1.41963	1.45909	0.851258
48477	Male	11	18.23	0.310391	62.1868	69.3	Non-Hispanic White	157	2.1959	meidan	5	0	2386	excessive	no	0.568202	0.518514	1.5832	-0.69897	0.929419	-0.0457575	1.36511	1.91819	1.46389
48505	Female	17	25.4	1.03132	84.8806	80.5	Non-Hispanic Black	146	2.16435	meidan	11	118	1879.5	normal	no	1.0569	0.968483	2.88024	1.81954	2.37475	1	1.87186	2.04017	1.233
48520	Female	6	14.07	-0.972582	16.5381	52.2	Non-Hispanic White	47	1.6721	low	0	0.2	1622.5	excessive	no	0.380211	1.43775	1.78104	1.24797	0.612784	-0.221849	1.09272	1.12483	0.838849
48547	Female	14	19.38	-0.083629	46.6676	70.4	Non-Hispanic White	259	2.4133	meidan	8	0.17	1624.5	normal	no	0.447158	3.13033	2.89873	2.36736	0.886491	0.255273	1.44623	3.11044	1.5682
48580	Female	12	17.3	-0.435094	33.1747	69	Other Hispanic	109	2.03743	low	6	0.01	1457.5	normal	no	0.0791812	1.13988	1.3784	0.322219	1.41497	0.431364	0.690196	2.12597	1.04532
48581	Female	14	20.7	0.335432	63.135	76	Mexican American	168	2.22531	meidan	7	0.02	2117.5	excessive	no	1.45025	1.97035	2.77815	2.22531	0.869232	-0.39794	0.848805	2.14095	0.748188
48595	Female	16	25.77	1.18175	88.1348	83.4	Other Hispanic	185	2.26717	low	9	0.02	595.5	normal	no	0.176091	1.35218	2.64048	1.00432	1.02531	0.255273	0.990783	2.40444	1.24797
48598	Female	11	24.27	1.58761	94.3813	79	Non-Hispanic Black	142	2.15229	meidan	5	0.05	1591	normal	no	0.612784	1.5563	2.38382	1.90741	1.41497	0.20412	1.29181	2.12339	1.14613
48624	Female	9	14.53	-1.14532	12.6039	57.7	Non-Hispanic White	150	2.17609	high	3	0	1715.5	excessive	no	0.255273	4.63949	2.45788	1.989	1.03743	0.672098	1.28556	2.12917	0.973128
48634	Female	10	16.91	-0.0957259	46.1869	68.6	Mexican American	29	1.4624	meidan	4	0.01	1948.5	excessive	no	-0.552842	0	0.230449	-0.853872	0.462398	-0.69897	1.00647	1.08207	0.556303
48664	Male	8	14.39	-1.13314	12.8578	53.7	Non-Hispanic White	31	1.49136	meidan	2	0.15	1696.5	excessive	no	0.146128	1.67761	1.24797	0.361728	1.55267	0.20412	1.13609	1.12287	0.322219
48665	Female	11	15.4	-1.12758	12.9748	63.2	Non-Hispanic White	59	1.77085	meidan	5	2.39	1927	excessive	no	0.414973	2.80821	1.57749	1.14922	-0.0457575	-0.522879	0.940018	1.78569	1.29447
48683	Female	14	23.85	1.06941	85.7557	93	Non-Hispanic White	259	2.4133	high	8	0.02	1870	normal	no	0.869232	1.46687	1.88252	1.16435	1.45332	0.431364	1.75549	2.27772	0.716003
48686	Female	13	20.35	0.418091	66.206	73.5	Mexican American	106	2.02531	meidan	6	0.01	617.5	normal	no	0.78533	2.23805	2.734	2.49276	0.812913	-0.39794	1.04766	2.2824	0.886491
48692	Female	18	20.85	-0.186477	42.6035	79.4	Other Hispanic	111	2.04532	meidan	15	0.04	1700.5	normal	no	0.643453	2.04532	1.63448	0.869232	3.69461	1.95856	0.720986	2.07962	1.03342
48707	Female	10	21.3	1.24244	89.2963	74.7	Other Hispanic	162	2.20952	meidan	4	0.01	1585	normal	no	0.146128	1.32838	1.31387	-0.0457575	0.20412	0.380211	2.15357	2.44342	1.39094
48745	Female	9	16.79	0.10558	54.2042	58.4	Non-Hispanic Black	186	2.26951	meidan	5	0	3376	excessive	no	0.146128	1.11059	2.09342	1.62737	2.48714	1.03743	1.64836	2.80819	1.99826
48752	Female	9	15.26	-0.674543	24.9983	58.4	Non-Hispanic White	60	1.77815	meidan	3	0.03	1386	normal	no	0.176091	2.22531	2.07188	1.50515	-0.69897	-0.221849	1.28713	1.17377	0.857332
48753	Female	14	26.59	1.5075	93.4159	83.6	Other Hispanic	283	2.45179	low	8	0.01	805	normal	no	0.591065	1.46982	1.77379	0.886491	0.799341	-0.09691	1.59218	2.00195	1.87622
48767	Female	8	26.77	2.36607	99.1011	86.7	Other Hispanic	110	2.04139	low	2	0.48	1663	excessive	yes	0.568202	1.5977	1.16137	0.60206	0.763428	-0.30103	1.47857	1.64689	1.32428
48770	Male	9	23.02	1.87621	96.9687	71.4	Non-Hispanic Black	211	2.32428	meidan	2	0.14	1923.5	excessive	yes	0.623249	1.21748	2.07555	2.19033	3.37475	1.49136	1.93832	3.86888	2.08207
48785	Male	14	26.31	1.62924	94.8369	93	Non-Hispanic White	195	2.29003	low	7	0.59	1281.5	normal	no	0.672098	0.342423	1.31806	0.69897	0.897627	0.908485	1.26387	1.99533	1.61909
48787	Male	19	20.61	-0.815567	20.7374	77.4	Non-Hispanic White	201	2.3032	meidan	13	76.2	4006	excessive	no	0.653213	0.39794	1.93702	-0.39794	0.792392	0.0413927	0.781755	1.65079	0.623249
48799	Male	14	19.23	-0.0958597	46.1816	72.5	Mexican American	77	1.88649	low	10	0.02	2606	excessive	no	-0.221849	0.78533	1.8893	1.06819	1.0569	-0.30103	0.820858	2.29724	1.04532
48845	Female	10	15.64	-0.716959	23.67	61	Mexican American	105	2.02119	low	3	0	1237	normal	no	0.556303	1.38739	1.34044	0.342423	1.8014	0.462398	1.49679	2.43549	1.59218
48869	Male	8	23.23	2.08702	98.1557	67.1	Non-Hispanic Black	128	2.10721	meidan	2	0	2487	excessive	yes	0.255273	0.690196	2.44248	1.24797	1.56703	0.30103	0.519828	1.81431	1.01284
48879	Male	10	33.82	2.55281	99.4657	108.5	Non-Hispanic White	105	2.02119	meidan	3	1.07	2759.5	excessive	yes	0.826075	0.832509	0.681241	-0.221849	1.45025	0.0791812	2.1564	2.28224	1.0086
48918	Male	13	19.79	0.364989	64.244	79.6	Other Hispanic	42	1.62325	low	7	0.06	2115	normal	no	-0.09691	0.690196	0.886491	-0.39794	0.39794	-0.853872	0.977724	2.73605	0.845098
48930	Female	6	15.77	0.288041	61.3342	58.4	Non-Hispanic White	137	2.13672	low	0	0.01	1466	excessive	no	0.838849	1.49831	1.90037	0.954243	2.47129	0.968483	2.09209	2.27393	1.3075
48955	Male	9	16.64	0.134918	55.3661	58.2	Non-Hispanic Black	237	2.37475	meidan	4	0.14	1865.5	excessive	no	0.778151	0.0413927	2.98182	2.50106	1.97081	0.462398	1.37051	2.35837	1.69897
48961	Female	17	25.89	1.11468	86.7507	79.9	Non-Hispanic Black	39	1.59106	meidan	9	0.03	1212	normal	no	-0.221849	2.26717	1.93802	-0.09691	0.778151	-0.522879	-0.823909	1.21932	-0.677781
48963	Female	11	25.28	1.73065	95.8242	87	Other Hispanic	49	1.6902	meidan	5	0.1	874	normal	yes	-0.221849	1.37475	2.02938	0	1.1038	0	0.621176	2.26795	0.838849
48969	Female	19	18.14	-1.45672	7.2597	72.6	Non-Hispanic Black	257	2.40993	meidan	15	0	2651	excessive	no	0.732394	2.12385	1.56467	0.954243	1.93399	0.414973	1.25358	2.69205	1.88138
48975	Male	9	17.2	0.395432	65.3738	54.7	Other Race	83	1.91908	meidan	3	0.13	1645.5	normal	no	0.0413927	0.826075	0.819544	-0.522879	0.623249	-0.30103	1.35005	1.19424	1.11394
48981	Female	13	22.32	0.907979	81.8055	85.2	Non-Hispanic White	169	2.22789	meidan	5	0.59	1185.5	normal	no	0.60206	1.00432	1.0569	0.612784	1.54777	0.447158	1.14051	1.73127	1.27875
48995	Male	11	18.09	0.256189	60.1098	64	Non-Hispanic Black	118	2.07188	low	5	0.25	3369	excessive	no	0.176091	0.69897	1.36361	0.612784	1.58771	0.380211	1.26553	2.42967	1.60959
49025	Male	12	22.86	1.34383	91.0498	78.2	Mexican American	129	2.11059	meidan	6	2.76	2270.5	excessive	no	0.30103	1.18469	1.72099	0.892095	0.643453	-0.09691	1.13162	1.70432	1.03342
49029	Male	6	17.8	1.31112	90.5091	67	Non-Hispanic White	134	2.1271	low	0	0.14	1843	excessive	no	0.991226	1.1038	2.16435	1.46687	0.278754	0.477121	1.01578	1.69522	1.74351
49036	Male	8	16.38	0.241828	59.5543	57.5	Mexican American	29	1.4624	meidan	1	0	2215.5	excessive	no	-0.30103	0.770852	0.591065	-0.853872	1.04532	0.591065	0.91803	1.38057	0.491362
49073	Male	6	26.18	2.86918	99.7942	82	Non-Hispanic Black	102	2.0086	low	0	0	2385.5	excessive	yes	0.70757	1.20683	2.42813	1.72428	1.83506	0.30103	1.69557	2.90701	1.45332
49102	Female	12	18.17	-0.0826683	46.7058	67.4	Mexican American	136	2.13354	low	5	0.03	1755	normal	no	0.255273	2.14301	1.94052	1.08991	1.73719	0.39794	1.58081	2.40183	1.49969
49107	Male	8	20.45	1.62864	94.8305	67	Non-Hispanic White	166	2.22011	low	2	0	1766	excessive	no	0.39794	0.908485	1.51188	0.792392	1.57634	0.20412	1.24105	2.03387	1.61172
49108	Male	15	26.28	1.50642	93.402	95	Mexican American	191	2.28103	low	7	0.01	1050	normal	no	0.146128	0.724276	1.1959	0.30103	3.65418	1.943	1.00647	1.46105	1.03743
49119	Female	14	23.65	1.03134	84.8809	81.5	Non-Hispanic Black	152	2.18184	meidan	10	0.1	2625	excessive	no	0.568202	2.65418	1.68305	0.832509	1.32838	0.146128	1.40518	2.28892	1.08991
49135	Female	9	22.09	1.59962	94.5159	81	Non-Hispanic White	57	1.75587	meidan	4	0.03	1988	excessive	no	-0.552842	2.59329	0.556303	-0.522879	0.322219	-0.39794	0.755112	1.07737	0.826075
49148	Male	6	14.79	-0.517316	30.2468	54.7	Non-Hispanic Black	42	1.62325	meidan	0	0	1102	normal	no	0.176091	0.176091	2.89597	-0.154902	1	-0.0457575	0.220108	0.989895	0.20412
49153	Male	19	41.7	2.74485	99.6973	119	Other Hispanic	174	2.24055	low	13	0.04	2774	normal	yes	1.55991	0.78533	0.78533	-0.853872	2.20683	0.792392	0.539076	2.52711	1.36173
49155	Female	7	18.29	1.15668	87.6299	61.2	Non-Hispanic White	93	1.96848	high	1	0.06	1641.5	excessive	no	0.230449	2.66181	1.0607	1.18752	0.176091	-0.09691	1.69496	2.00108	1.43457
49168	Female	6	22.61	2.28849	98.8946	72.3	Other Hispanic	28	1.44716	low	0	0.55	1247.5	normal	yes	0.230449	2.17609	2.14613	0.763428	0.934498	-0.221849	0.981366	2.01127	1.08279
49174	Female	10	13.11	-2.56113	0.521663	51	Mexican American	31	1.49136	low	4	0.03	1349	normal	no	-0.30103	0	0.380211	-0.522879	2.60314	1.08991	0.469822	2.23917	0.755875
49202	Female	9	21.24	1.43845	92.4847	71.4	Mexican American	41	1.61278	low	2	0.01	1354	normal	no	0.361728	0.447158	0.778151	-0.221849	0.968483	-0.39794	1.32715	1.38184	1.15534
49203	Female	9	18.04	0.590202	72.2472	64.7	Other Hispanic	50	1.69897	meidan	3	0	1741	excessive	no	0.255273	1.62839	2.80072	1.84198	1.08279	-0.154902	0.389166	1.96066	0.672098
49226	Male	7	14.12	-1.23851	10.7764	48.4	Other Race	56	1.74819	meidan	2	0	1107.5	normal	no	0.477121	1.19312	0.919078	-0.853872	-0.0457575	-0.522879	-0.0655015	1.72697	0.653213
49232	Female	9	19.87	1.12948	87.0653	71.4	Non-Hispanic White	146	2.16435	meidan	3	0.1	1479.5	normal	no	0.568202	1.47712	1.30535	0.724276	1.29447	0.322219	2.28466	2.29274	1.45637
49233	Female	16	21.19	0.162962	56.4726	75	Other Race	76	1.88081	meidan	10	0.02	1222.5	normal	no	0.39794	2.60314	2.28556	2	1.50243	0.146128	0.572872	2.30142	1.00432
49240	Female	14	21.35	0.513824	69.6312	72.9	Non-Hispanic White	179	2.25285	meidan	8	1.24	659	normal	no	1.08636	2.00432	3.2833	2.4456	0.69897	-0.0457575	1.78625	2.23817	1.59879
49279	Male	7	14.56	-0.818038	20.6668	53.3	Non-Hispanic White	111	2.04532	meidan	1	0.12	1392.5	normal	no	0.342423	1.70757	1.25285	0.568202	0.146128	-0.09691	1.50379	1.3587	1.08279
49282	Female	17	41.61	2.35756	99.0802	134.2	Non-Hispanic White	271	2.43297	low	11	2.25	1883.5	normal	yes	0.518514	1.09342	2.25527	1.31806	2.67486	1.06446	0.921686	2.18503	0.716003
49288	Female	16	20.37	-0.100126	46.0122	71.8	Non-Hispanic White	186	2.26951	low	10	161	1652.5	normal	no	1.01703	1.19866	1.17026	0.653213	0.732394	-0.154902	1.35698	2.33195	1.35603
49336	Male	14	16.51	-1.47111	7.06306	61	Non-Hispanic White	212	2.32634	high	7	0.02	3217.5	excessive	no	0.431364	1.233	1.27646	0.380211	1.87448	0.612784	2.38407	1.67265	1.31597
49360	Male	13	16.67	-1.01756	15.4444	74	Other Race	36	1.5563	low	6	0.01	2749.5	excessive	no	-0.09691	0.716003	1.23805	0.544068	1.6721	0.278754	0.635484	1.68287	0.612784
49385	Female	17	25.54	1.05567	85.4441	79.3	Non-Hispanic White	92	1.96379	meidan	11	77	1579.5	normal	no	1.07555	2.27184	2.40483	1.11727	0.146128	-0.39794	1.30449	1.99594	0.913814
49389	Female	10	15.69	-0.689509	24.5252	59.2	Non-Hispanic White	138	2.13988	high	3	0.01	1623	normal	no	0.113943	2.51188	1.59106	0.278754	0.113943	-0.221849	0.480007	1.49527	1.08279
49399	Female	13	17.06	-0.802968	21.0997	66.2	Other Race	260	2.41497	high	7	0.01	1410.5	normal	no	0.959041	1.56229	1.58995	0.838849	0.991226	0.278754	2.12143	2.15299	2.21139
49402	Male	7	23.85	2.36828	99.1065	79.3	Mexican American	90	1.95424	meidan	2	0.43	1881	excessive	yes	0.20412	0.643453	1.01284	0.113943	0.732394	-0.09691	1.23401	1.65906	1.07918
49421	Female	8	17.23	0.537896	70.4676	55.5	Non-Hispanic Black	106	2.02531	low	1	2.32	863	normal	no	0.880814	0.278754	1.72181	0.986772	2.89265	1.38202	1.76313	2.32183	1.49276
49473	Male	19	21.32	-0.520035	30.1519	76.9	Non-Hispanic White	81	1.90849	high	13	0.23	2352	normal	no	1.27875	0.963788	1.81425	0.643453	0.0791812	-0.522879	0.820858	1.2938	0.662758
49475	Male	12	15.61	-1.3431	8.96191	55.4	Non-Hispanic Black	166	2.22011	low	7	0.04	1422	normal	no	0.447158	0.939519	1.78319	1.15836	2.92634	1.45484	1.44498	3.07863	1.16137
49518	Male	14	15.9	-1.88712	2.95722	63.5	Non-Hispanic Black	118	2.07188	meidan	8	0.01	2213.5	normal	no	0.278754	0.20412	2.59439	1.38382	3.19312	1.5955	0.702431	2.47583	0.69897
49524	Male	18	21.23	-0.344842	36.5106	76.1	Mexican American	112	2.04922	low	9	6.51	1906	normal	no	-0.09691	0.39794	2.11059	1.70586	1.54654	0.176091	0.178977	2.64033	0.568202
49532	Female	8	14.29	-1.0913	13.7571	53.2	Non-Hispanic Black	119	2.07555	meidan	2	0.01	1501	normal	no	0.146128	1.03743	3.2014	2.6721	0.69897	-0.39794	1.04766	1.67925	0.897627
49544	Male	10	18.3	0.583917	72.0362	62	Mexican American	86	1.9345	low	4	0.23	2296	excessive	no	0.230449	-0.552842	1.52504	0.799341	3.07918	1.50379	1.1245	2.85027	1.45939
49545	Female	7	14.75	-0.553813	28.9853	55.1	Non-Hispanic White	75	1.87506	meidan	1	0.03	2118	excessive	no	0.681241	1.67394	1.59106	1.07188	0.447158	-0.30103	1.83645	2.24247	1.51322
49550	Female	6	15.55	0.155731	56.1878	56.9	Non-Hispanic White	26	1.41497	high	0	0	2239.5	excessive	no	0.799341	1.2833	1.20952	-0.522879	0.623249	0	0.0334238	1.17173	0.39794
49578	Male	11	17.67	0.0843821	53.3624	60.7	Non-Hispanic Black	91	1.95904	low	5	0.27	1856.5	normal	no	0.0413927	0.20412	2.07555	1.62634	0.380211	-0.39794	0.886491	1.39933	0.913814
49579	Female	14	27.88	1.67051	95.259	96.6	Non-Hispanic Black	72	1.85733	high	9	0	519.5	normal	yes	-0.30103	1.29003	2.04139	1.02119	0.0413927	-0.853872	0.85309	1.85016	0.643453
49588	Male	13	26.9	1.81824	96.5486	96	Mexican American	57	1.75587	low	6	0.01	1320	normal	yes	-0.09691	-0.09691	0.568202	-0.853872	0.845098	-0.853872	0.621176	1.07482	0.763428
49592	Female	9	19.47	1.02557	84.7453	77.1	Other Hispanic	93	1.96848	high	3	0	1152	normal	no	0.447158	2.41497	1.13354	0.176091	0.39794	-0.69897	0.287802	1.06744	0.755875
49611	Male	10	24.3	1.88257	97.0121	88.4	Non-Hispanic White	103	2.01284	high	4	0.09	3116.5	excessive	yes	0.278754	0.653213	1.13354	0.380211	0.255273	-0.30103	1.52853	1.17377	1.10037
49613	Male	8	15.37	-0.36534	35.7429	52.5	Non-Hispanic Black	178	2.25042	low	2	1.88	3080	excessive	no	0.826075	0.556303	2.85552	2.62014	0.886491	0.113943	1.50079	2.25188	1.13033
49617	Male	10	16.85	-0.0202917	49.1905	57.9	Non-Hispanic Black	55	1.74036	meidan	3	0.01	2881.5	excessive	no	-0.552842	1.23805	2.26245	1.98767	-0.09691	0.0413927	1.29973	1.33405	0.653213
49652	Female	7	19.4	1.4724	92.9543	63	Non-Hispanic Black	36	1.5563	low	1	0.68	2200	excessive	no	-0.09691	1.57171	1.92273	1.12057	1.35025	-0.0457575	1.07225	1.70544	0.763428
49658	Male	11	24.14	1.71149	95.6504	91	Other Hispanic	99	1.99564	low	5	0.02	2724.5	excessive	yes	0.591065	1.2833	0.681241	-0.154902	2.03743	0.30103	1.10037	2.19593	1.19866
49660	Female	13	20.9	0.568698	71.522	65.7	Non-Hispanic Black	295	2.46982	low	6	0.04	1252	normal	no	0.477121	0.568202	2.57864	1.39445	2.92993	1.26007	1.68142	1.93616	1.36361
49690	Female	14	32.28	2.08718	98.1564	109	Non-Hispanic Black	168	2.22531	low	9	0.01	2480.5	excessive	yes	0.342423	1.21484	3.04139	2.5832	0.230449	0	0.91803	1.94305	1.20952
49694	Male	19	18.89	-1.66591	4.78652	77.8	Non-Hispanic White	213	2.32838	low	14	216	1429	normal	no	-0.09691	0.278754	1.26245	0.176091	1.78817	0.431364	0.874482	2.91454	0.934498
49706	Male	7	17.69	1.05697	85.4738	63.2	Non-Hispanic Black	163	2.21219	meidan	1	0.05	2584	excessive	no	0.924279	0.944483	2.4133	1.63144	2.17898	0.863323	1.38112	2.25363	1.51851
49714	Female	6	16.18	0.51539	69.686	55.2	Other Hispanic	73	1.86332	low	1	1.56	1745.5	excessive	no	0.612784	0.342423	1.42813	0.857332	0.462398	-0.522879	1.08778	2.1249	1.3927
49715	Female	18	19.84	-0.565978	28.5704	70	Non-Hispanic White	258	2.41162	meidan	15	0.07	2749.5	excessive	no	0.556303	1.77305	3.0086	2.36173	0.60206	0.431364	1.02449	2.64484	1.43297
49765	Female	13	17.26	-0.708596	23.9288	65.7	Mexican American	263	2.41996	meidan	7	0.01	949.5	normal	no	0.869232	1.64048	3.38561	3.27646	0.113943	0.39794	1.17955	2.15978	0.643453
49812	Female	17	36.92	2.15686	98.4492	118.8	Other Hispanic	68	1.83251	low	10	0.92	2865	excessive	yes	0.113943	2.55267	2.45939	1.5977	0.690196	-0.30103	0.954243	2.32469	0.919078
49835	Male	12	25.7	1.78437	96.2818	91.8	Mexican American	141	2.14922	meidan	6	0.04	4052	excessive	yes	0.531479	1.48996	1.26482	0.20412	0.653213	-0.39794	0.830589	1.55594	1.26482
49846	Female	14	29.45	1.84073	96.7169	93.7	Mexican American	126	2.10037	high	8	0.06	3238	excessive	yes	0.322219	1.23805	2.69108	2.21748	-0.154902	-0.853872	1.36791	1.78852	0.755875
49854	Female	6	16.69	0.767206	77.852	58.3	Non-Hispanic Black	20	1.30103	low	0	0.04	1673.5	excessive	no	-0.154902	0.0791812	2.26007	-0.221849	0.230449	-0.69897	1.41731	1.32201	0.924279
49865	Female	15	25.92	1.3035	90.3798	85.4	Non-Hispanic White	366	2.56348	meidan	9	47	1227	normal	no	0.90309	2.33041	2.76343	2.43297	1.14301	0.113943	1.50961	2.63032	1.59218
49867	Female	18	25.42	0.957326	83.0799	89.7	Other Hispanic	78	1.89209	low	13	0.53	991	normal	no	0.20412	1.54283	1.68034	0.690196	2.26007	0.748188	0.424882	2.47276	0.770852
49889	Male	9	23.31	1.91613	97.2326	88.1	Non-Hispanic White	87	1.93952	low	3	1.56	1104.5	normal	yes	0.431364	1.4183	0.944483	-0.39794	0.959041	-0.522879	1.4615	1.13767	1.14613
49918	Female	15	23.88	0.948675	82.8607	85.1	Other Hispanic	156	2.19312	low	8	0.01	1534.5	normal	no	-0.154902	0.732394	1.59439	-0.30103	1.49969	0.414973	0.401401	2.21067	0.724276
49926	Male	12	26.02	1.82412	96.5933	85.5	Other Race	173	2.23805	low	7	0.04	1928	normal	yes	0.380211	1.02119	2.51851	2.29003	1.29003	0.39794	1.20763	2.06009	1.41996
49933	Male	12	23.92	1.52911	93.6881	84.4	Mexican American	113	2.05308	low	6	0.12	1747	normal	no	0.518514	0.518514	1.19866	0.0791812	2.3075	0.748188	1.06967	1.99939	1.17319
49952	Female	14	23.51	1.00411	84.2338	82.6	Mexican American	148	2.17026	meidan	7	0.01	1581.5	normal	no	0.623249	1.22531	2.89708	2.43136	-0.221849	-0.30103	0.977724	2.52822	1.11727
49980	Male	13	39.47	2.6536	99.6018	120.1	Non-Hispanic White	208	2.31806	low	8	0.72	2272	excessive	yes	0.255273	0.913814	2.617	1.78462	1.73719	0.255273	1.47217	2.26609	0.90309
50027	Male	11	19.93	0.866337	80.6847	63	Other Race	201	2.3032	meidan	4	0.65	1780	normal	no	0.361728	1.57978	2.67578	0	2.77159	1.35411	1.38364	1.90374	1.21748
50033	Male	15	26.3	1.50967	93.4436	90.9	Non-Hispanic Black	258	2.41162	meidan	8	0	1229	normal	no	1.07188	0.732394	2.03342	1.59329	0.869232	0.69897	1.84004	2.2395	1.75587
50064	Male	18	27.41	1.32452	90.7334	90.2	Non-Hispanic Black	400	2.60206	high	12	8.49	2469	normal	no	0.322219	0.681241	1.58995	0.80618	0.986772	-0.0457575	1.16047	2.49154	1.33646
50069	Female	19	28.3	1.32187	90.6894	91	Mexican American	46	1.66276	low	15	0.01	1342	normal	no	0.146128	1.69723	2.50515	1.53275	0.568202	-0.853872	-0.0268721	1.68052	1.0569
50077	Male	10	21.33	1.40552	92.0066	76	Mexican American	36	1.5563	meidan	3	0.02	1703.5	normal	no	0.342423	-0.221849	0.20412	-0.853872	1.25285	-0.09691	0.932981	1.03181	0.462398
50082	Female	8	15.12	-0.517495	30.2405	54	Non-Hispanic White	53	1.72428	low	3	0.04	1953	excessive	no	0.50515	1.43297	1.12057	0.491362	0.812913	-0.30103	1.15625	1.42586	1.11727
50091	Female	9	25.95	2.12959	98.3397	79.6	Non-Hispanic White	109	2.03743	meidan	3	1.47	1545	normal	yes	0.477121	1.91908	1.24055	0.556303	0.60206	-0.154902	1.48159	1.58961	1.20683
50103	Male	18	28.84	1.57254	94.2087	88.6	Non-Hispanic Black	156	2.19312	low	15	21.4	3438.5	excessive	no	0.662758	0.69897	2.89927	2.0569	0.968483	-0.154902	0.683047	1.68878	1.32838
50104	Female	15	20.99	0.25276	59.9773	73.6	Non-Hispanic White	227	2.35603	meidan	9	32.3	1873.5	normal	no	1.02531	2.72997	2.27184	1.99782	0.70757	0.176091	1.57588	2.51573	1.43136
50125	Male	19	22.04	-0.24751	40.2257	82.7	Non-Hispanic White	113	2.05308	meidan	15	124	2450	normal	no	1.01284	1.1959	1.24551	0.176091	1.93349	0.491362	1.40875	1.51242	1.24797
50132	Female	13	21.35	0.683473	75.2846	78.7	Non-Hispanic White	100	2	meidan	6	0.52	1319	normal	no	1.3075	0.863323	2.54407	2.38917	0.20412	-0.522879	1.09272	1.54949	1.16137
50141	Male	9	23.38	1.92548	97.2915	73.5	Other Hispanic	73	1.86332	low	3	0.03	2218	excessive	yes	0.60206	0.672098	1.35411	-0.522879	1.00432	-0.0457575	1.33885	2.12959	1.37658
50145	Female	8	22.69	1.89952	97.1252	79.8	Non-Hispanic White	32	1.50515	low	2	0.71	1442	normal	yes	0.740363	0.20412	0.78533	0.491362	2.92324	1.33041	1.21139	1.5807	0.447158
50148	Female	19	40.92	2.19192	98.5808	121.2	Non-Hispanic White	143	2.15534	high	13	0	2420	excessive	yes	0.863323	1.29226	1.87564	1.0569	0.230449	-0.221849	1.43823	2.67886	1.11394
50192	Female	7	19.45	1.48505	93.1234	61.9	Non-Hispanic Black	49	1.6902	low	0	0.06	2059.5	excessive	no	-0.0457575	0.255273	2.81358	2.12385	1.07188	-0.30103	1.16702	1.86487	0.913814
50209	Female	17	25.95	1.12454	86.9608	98.7	Non-Hispanic Black	42	1.62325	high	10	0.66	1458.5	normal	no	0.0791812	0.146128	2.13033	0.30103	0.929419	-0.522879	0.469822	2.94137	0.556303
50215	Female	18	21.04	-0.121772	45.154	73.5	Non-Hispanic Black	159	2.2014	high	10	0.02	1579	normal	no	0.919078	1.35603	1.9987	1.68485	1.55023	0.146128	1.50961	2.83238	1.39794
50223	Female	17	24.86	0.933178	82.4636	86	Other Hispanic	206	2.31387	meidan	11	1.4	379.5	normal	no	0.380211	1.17609	1.62531	0.724276	1.91275	0.556303	1.0306	1.96506	1.32428
50224	Male	11	16.02	-0.753291	22.5638	59.1	Mexican American	137	2.13672	low	5	0.06	2015	excessive	no	0.653213	1.53529	1.28103	-0.154902	1.90309	0.447158	2.22673	1.7286	1.38021
50231	Male	13	28.18	1.96241	97.5143	100.3	Non-Hispanic Black	356	2.55145	meidan	7	0.64	1180	normal	yes	0.80618	2.11727	2.98856	3.233	1.18469	0.342423	2.25787	2.87335	1.74507
50264	Female	14	29.51	1.8467	96.7604	89.4	Non-Hispanic Black	164	2.21484	high	8	0.02	1750.5	normal	yes	0.176091	1.15534	2.06446	1.72016	0.544068	-0.30103	1.39393	1.83448	1.02119
50271	Female	19	19.93	-0.60534	27.2477	70.2	Other Hispanic	42	1.62325	high	15	3.84	2198	normal	no	-0.552842	0.556303	2.25768	1.41664	3.41497	1.65801	0.361728	2.31397	0.342423
50295	Female	19	19.44	-0.812495	20.8254	64.9	Mexican American	144	2.15836	meidan	12	0.16	3369	excessive	no	0.322219	0.556303	3.11394	2.68664	1.29447	0.0413927	0.977724	2.69921	1.17319
50312	Male	19	38.49	2.5315	99.4321	122.3	Non-Hispanic Black	228	2.35793	high	12	2.56	5181	excessive	yes	0.913814	0.869232	2.34439	1.38561	1.25285	-0.0457575	0.376577	2.13887	0.579784
50325	Female	9	18.31	0.68099	75.2061	67.8	Non-Hispanic White	162	2.20952	high	3	0	1924.5	excessive	no	0.934498	3.20683	1.34439	0.531479	0.755875	0.113943	1.35141	1.66839	1.4133
50330	Female	14	20.89	0.389303	65.1474	72.5	Mexican American	150	2.17609	low	7	0.03	1976	normal	no	0.380211	1.46538	1.14301	0.230449	1.13988	-0.09691	1.25358	1.83658	0.740363
50352	Female	10	21.32	1.24666	89.3739	76.8	Non-Hispanic White	39	1.59106	low	3	2.91	1039	normal	no	-0.30103	1.5172	-0.148742	-0.853872	0.20412	-0.853872	1.2393	1.39235	0.50515
50353	Female	15	29.41	1.74493	95.9501	87	Non-Hispanic White	159	2.2014	meidan	8	330	806.5	normal	yes	0.973128	1.72428	2.32015	1.53908	0.892095	-0.221849	1.34163	1.4417	1.16435
50389	Female	7	19.28	1.44153	92.5283	71	Mexican American	131	2.11727	meidan	1	0.06	1324	normal	no	0.612784	0.995635	1.24055	0.0791812	1.13354	0	1.50379	1.81954	1.4456
50397	Male	16	18.11	-1.22881	10.9571	70.7	Non-Hispanic White	369	2.56703	low	9	75.9	3527.5	excessive	no	0.230449	0.30103	0.80618	0.20412	0.146128	-0.853872	1.4764	3.2779	1.43616
50403	Male	8	16.61	0.359654	64.0447	59.9	Non-Hispanic White	23	1.36173	meidan	1	0.14	2091	excessive	no	0.477121	0.230449	1.55267	-0.853872	0.342423	-0.853872	-0.0268721	0.44248	0.113943
50416	Male	16	31.44	2.0928	98.1817	102.2	Other Hispanic	181	2.25768	low	11	0.09	2646	normal	yes	-0.09691	0.70757	2.29003	1.70329	2.53403	0.812913	1.25527	2.49247	1.33244
50425	Male	7	13.51	-1.92288	2.72473	47.3	Other Hispanic	7	0.845098	low	1	0.02	1852.5	excessive	no	-0.552842	-0.09691	0.30103	-0.30103	0	-0.853872	-0.366532	0.09691	-0.677781
50427	Female	11	23.33	1.43742	92.47	83.8	Mexican American	36	1.5563	low	5	0.06	2689.5	excessive	no	0.653213	0.748188	1.0086	0.0791812	1.06819	-0.09691	0.448706	1.55751	0.477121
50465	Female	16	19.39	-0.461987	32.2045	69.7	Non-Hispanic Black	161	2.20683	low	66	0	657.5	normal	no	0	1.08636	2.233	1.48287	0.973128	-0.221849	1.32428	2.11863	1.42651
50470	Female	8	18.72	1.05007	85.3158	57.1	Non-Hispanic Black	216	2.33445	high	2	0.08	2662.5	excessive	no	0.380211	2.54158	1.8651	1.07918	2.15836	0.612784	2.11644	2.24214	1.38739
50476	Female	18	17.92	-1.49592	6.73377	67.5	Other Hispanic	30	1.47712	low	9	140	1411.5	normal	no	-0.221849	0.724276	1.10037	0.30103	0.568202	-0.522879	0.547775	2.56516	0.908485
50486	Female	10	19.23	0.728816	76.6943	65.9	Mexican American	39	1.59106	low	4	0.02	1939.5	excessive	no	0.20412	1.66087	1.35603	0.778151	0.954243	-0.154902	0.902547	1.37712	0.748188
50521	Female	14	25.65	1.37292	91.5112	76.2	Non-Hispanic Black	155	2.19033	high	7	0.07	2140.5	excessive	no	0.568202	1.26245	2.91908	2.25768	1.20952	0.60206	1.82491	2.29667	1.08279
50542	Female	11	22.25	1.24076	89.2652	83	Non-Hispanic Black	12	1.07918	high	6	0.2	2437	excessive	no	-0.552842	-0.30103	0.380211	-0.522879	0.342423	-0.853872	0.178977	0.819544	0.531479
50579	Male	11	30.52	2.31875	98.9796	96.1	Mexican American	56	1.74819	low	5	0.01	1213.5	normal	yes	0.176091	0.278754	1	-0.221849	2.09691	0.447158	0.361728	1.50623	0.591065
50586	Male	10	17.89	0.431153	66.6821	69.2	Non-Hispanic White	122	2.08636	meidan	5	0.04	2506	excessive	no	0.255273	3.34242	2.71349	2.07918	0.819544	-0.154902	1.28713	2.28135	0.612784
50599	Male	14	31.71	2.21691	98.6685	100.4	Other Hispanic	164	2.21484	meidan	8	45.8	857.5	normal	yes	0.531479	1.2833	1.77597	0.740363	1.5302	0.113943	1.20952	1.90628	1.42975
50600	Male	7	20.18	1.79309	96.352	63.9	Other Hispanic	128	2.10721	meidan	0	0.01	1225	normal	yes	0.146128	0.491362	1.74429	1.37107	1.44091	0	1.28713	1.98123	1.98989
50610	Male	8	16.44	0.273216	60.7657	58.2	Non-Hispanic Black	60	1.77815	low	0	0.48	1714	excessive	no	0.826075	0.146128	2.67117	0.886491	1.89154	0.491362	1.12678	1.87111	0.959041
50614	Female	18	23.6	0.589104	72.2104	80.8	Mexican American	139	2.14301	high	13	0.08	920	normal	no	0.0791812	1.97497	2.75205	2.16435	0.819544	0.0413927	1.29513	2.5116	1.35025
50620	Male	6	16.18	0.508628	69.4494	54.5	Other Hispanic	35	1.54407	low	1	0.01	1570.5	normal	no	-0.30103	0.447158	0.690196	0	-0.30103	-0.09691	1.1245	0.912753	0.832509
50622	Male	18	23.7	0.471681	68.1423	79	Non-Hispanic Black	102	2.0086	high	15	66.9	2768	normal	no	-0.552842	0.544068	2.25527	0.70757	2.71933	1.19033	-0.0268721	2.65199	0.255273
50640	Female	7	16.02	0.225869	58.9348	57.2	Mexican American	162	2.20952	meidan	0	0.01	918	normal	no	0.70757	1.08991	1.87737	1.11059	1.60097	0.230449	1.6289	2.18577	1.66839
50671	Male	16	20.74	-0.0486154	48.0613	75	Non-Hispanic White	146	2.16435	high	10	1.99	4068	excessive	no	0.113943	1.68753	1.11727	0.643453	1.7679	0.342423	1.0187	1.41614	0.973128
50683	Female	8	23.37	1.99753	97.7116	76.1	Mexican American	38	1.57978	meidan	1	0.03	1434.5	normal	yes	0	2.07918	1.89542	0.69897	-0.154902	-0.853872	-0.443697	1.04218	1.12385
50706	Female	10	14.3	-1.56761	5.84866	55.4	Non-Hispanic Black	49	1.6902	meidan	4	0.12	1689.5	normal	no	0.176091	0.30103	1.86273	0.431364	0.897627	-0.0457575	1.03902	1.2052	1.04532
50725	Female	14	37.51	2.4046	99.1905	109.3	Mexican American	226	2.35411	meidan	6	0.03	1924	normal	yes	1.14613	1.08636	2.83442	2.32015	1.94596	0.255273	1.53769	2.92963	1.72835
50743	Female	8	19.85	1.35323	91.2008	65	Non-Hispanic White	45	1.65321	low	2	1.83	2433.5	excessive	no	0.755875	2.11394	2.49415	2.01284	1.63043	0.146128	1.14953	1.33546	0.875061
50756	Female	10	16.73	-0.17496	43.0556	58.5	Other Hispanic	108	2.03342	low	3	0.02	1672	normal	no	0.70757	0.863323	1.35793	0.113943	1.23045	0.0791812	0.89098	3.06047	1.20683
50799	Female	11	18.74	0.349229	63.6541	70	Non-Hispanic Black	65	1.81291	low	6	0.06	1256.5	normal	no	0.255273	0.812913	1.54654	1.42651	1.72428	0.255273	0.861534	2.32552	1.20952
50801	Female	13	18.29	-0.269999	39.3581	66.4	Non-Hispanic White	89	1.94939	meidan	7	0.08	1620.5	normal	no	0.322219	0.792392	1.62014	-0.0457575	0.380211	-0.522879	0.469822	1.60981	0.531479
50822	Female	15	34.89	2.1849	98.5552	104.6	Other Hispanic	151	2.17898	low	8	0.01	1043	normal	yes	0.579784	1.74819	2.34044	1.73957	0.681241	-0.39794	0.91803	2.2595	1.40993
50824	Female	8	20.29	1.45572	92.7265	70.1	Mexican American	42	1.62325	high	2	0	1361	normal	no	0.477121	0.322219	1.5955	0.491362	0.995635	0.0791812	0.993877	1.72746	1.13672
50839	Female	8	20.66	1.53609	93.7742	72.6	Mexican American	27	1.43136	low	2	0.04	1676	excessive	no	0.230449	-0.30103	0.78533	-0.853872	0.579784	-0.69897	0.572872	0.884229	0.763428
50852	Female	19	20.46	-0.399714	34.4684	77.2	Other Race	114	2.0569	low	11	253	1730	normal	no	0.113943	0.929419	2.5832	1.28103	0.869232	-0.30103	1.31513	2.14771	1.08991
50854	Male	15	20.67	0.173864	56.9014	77	Non-Hispanic White	160	2.20412	high	9	0.02	2466	normal	no	0.477121	1.84261	2.66276	1.94448	0.886491	0.230449	0.437751	3.11669	0.897627
50873	Female	7	17.52	0.891256	81.3604	56.8	Non-Hispanic Black	74	1.86923	meidan	0	0	2580	excessive	no	0.113943	1	2.81358	2.549	2.74974	1.09691	1.38112	2.25761	1.0569
50874	Female	19	18.59	-1.21652	11.1894	66.7	Non-Hispanic Black	45	1.65321	meidan	15	0.01	3271	excessive	no	-0.552842	1.15534	1.76268	1.28103	0.322219	-0.39794	0.376577	1.59329	0.579784
50890	Female	12	20.32	0.604513	72.7249	77	Mexican American	152	2.18184	low	6	0.01	1263.5	normal	no	0.568202	0.851258	1.97313	-0.09691	2.76567	1.24055	1.26221	1.71659	0.897627
50898	Female	15	23.45	0.861528	80.5526	79.3	Non-Hispanic Black	182	2.26007	meidan	9	0.02	1979	normal	no	0.380211	3.83632	3.11059	2.32222	1.6981	0.255273	1.20575	2.0707	1.44091
50916	Female	18	20.94	-0.155583	43.8181	72.2	Non-Hispanic White	126	2.10037	high	13	0.01	1823	normal	no	0.414973	1.0569	0.982271	0.462398	0.0791812	-0.522879	1.07737	1.45408	0.672098
50919	Male	12	29.17	2.14059	98.3846	96.5	Non-Hispanic White	240	2.38021	meidan	6	1.42	1624	normal	yes	1.05308	2.19866	1.60423	0.724276	1.0607	0.414973	2.48193	2.55912	1.83378
50924	Female	6	15.07	-0.161171	43.5979	56.8	Other Race	106	2.02531	low	1	1.17	1927	excessive	no	0.0413927	1.59106	1.55871	1.10721	1.57978	0.716003	1.17114	1.33143	0.94939
50938	Male	14	19.14	-0.131694	44.7613	66.5	Other Hispanic	48	1.68124	meidan	8	0.16	2187	normal	no	-0.0457575	0.491362	1.66745	0.50515	0.39794	-0.39794	1.39129	1.34713	1.06819
50952	Male	8	19.05	1.28374	90.0384	62	Mexican American	83	1.91908	low	2	0.01	1982.5	excessive	no	0.50515	1.05308	1.41162	-0.69897	1.6561	0.230449	0.929419	1.79316	0.146128
50955	Female	8	16.2	0.0824811	53.2868	54.6	Other Hispanic	66	1.81954	low	2	0.01	1581	normal	no	0.0413927	1.5092	2.18184	1.16435	0.716003	-0.522879	0.947434	2.7405	1.72997
50977	Female	11	18.44	0.24854	59.8142	64.6	Other Hispanic	56	1.74819	low	4	0.09	1003.5	normal	no	-0.39794	2.03743	0.763428	0	0.491362	-0.853872	0.796574	1.12483	0.913814
50978	Female	16	18.28	-0.948463	17.1447	67	Non-Hispanic White	242	2.38382	high	11	0.01	2222.5	excessive	no	1.08636	2.02531	2.62737	1.86153	1.02938	0.447158	1.75989	2.33049	1.64246
51001	Male	13	35.49	2.48965	99.3607	117.8	Non-Hispanic White	112	2.04922	low	6	0.22	1746.5	normal	yes	0.176091	1.02531	0.826075	-0.39794	1.48572	0.113943	1.25188	1.93847	0.968483
51030	Male	18	25.7	0.974907	83.5197	91.5	Mexican American	61	1.78533	low	11	62.9	4340	excessive	no	0.0791812	2.11059	1.2878	0.591065	0.39794	-0.221849	0.0334238	2.02177	0.672098
51040	Female	19	22.28	0.186568	57.4	81.4	Mexican American	130	2.11394	low	9	2.49	1640.5	normal	no	0.278754	1.13672	2.68931	1.84819	3.29885	1.35984	0.663701	2.45341	1.1271
51061	Male	9	15.76	-0.350283	36.3063	59.3	Non-Hispanic White	60	1.77815	high	3	0	1877	excessive	no	0.342423	1.06446	0.612784	-0.522879	0.0413927	-0.522879	1.34869	1.36116	0.973128
51062	Female	12	21.19	0.825698	79.5512	76.2	Other Hispanic	149	2.17319	low	6	0.01	985	normal	no	0.380211	1.07555	0.623249	-0.09691	0.623249	-0.30103	1.27393	1.55279	2.13322
51082	Female	8	15.01	-0.587239	27.8521	53.6	Non-Hispanic White	80	1.90309	high	1	0.03	1285	normal	no	0.255273	1.27875	1.2878	0.146128	-0.0457575	0.230449	1.46583	1.16967	1.04139
51095	Male	8	22.87	2.04006	97.9328	80.4	Other Hispanic	47	1.6721	low	2	0.08	1563.5	normal	yes	-0.221849	1.22011	1.0607	-0.853872	0.491362	-0.522879	1.19783	1.31931	0.447158
51119	Male	10	21.08	1.35358	91.2064	73.2	Other Hispanic	239	2.3784	low	3	0	1760.5	normal	no	0.944483	2.39445	1.52244	0.875061	1.3075	0.0413927	1.75051	1.72803	1.53529
51150	Female	11	17.67	-0.0338324	48.6505	62.4	Other Hispanic	72	1.85733	low	5	0.09	1905.5	excessive	no	0.322219	0.799341	1.36173	-0.09691	3.09691	1.48714	1.27554	2.70851	1.60853
51151	Male	16	21.92	0.348391	63.6227	78.1	Non-Hispanic White	148	2.17026	low	8	213	3312	excessive	no	0.863323	0.908485	0.851258	-0.39794	0.568202	-0.221849	1.40993	1.83822	1.07918
51166	Male	10	18.82	0.760424	77.6499	64.3	Non-Hispanic White	114	2.0569	low	3	4.59	1796	normal	no	0.255273	1.26245	0.838849	-0.0457575	-0.853872	-0.853872	1.68726	1.715	1.33244
51186	Female	13	19.26	0.0811479	53.2338	69.3	Non-Hispanic Black	72	1.85733	meidan	6	1.46	3518	excessive	no	0.0791812	1.07918	2.43297	1.70672	0.995635	0.176091	-0.366532	1.97882	0
51196	Male	16	22.31	0.465973	67.9383	72.6	Non-Hispanic Black	226	2.35411	low	8	0	2803	excessive	no	0.740363	0.763428	2.74351	0.60206	1.78604	0.39794	0.947434	3.0254	1.15229
51256	Male	14	21.48	0.651167	74.2531	78	Non-Hispanic White	57	1.75587	meidan	8	0.04	2181	normal	no	-0.09691	0.681241	1.31387	0.342423	0.361728	-0.30103	0.572872	1.77764	1.52114
51294	Female	9	22.62	1.69029	95.4513	83	Mexican American	97	1.98677	low	3	0.01	2996	excessive	yes	-0.09691	0.643453	1.83378	0.50515	0.819544	-0.09691	0.649335	1.463	0.778151
51322	Female	7	17.09	0.722804	76.51	64.8	Non-Hispanic White	89	1.94939	low	0	2.45	2328	excessive	no	0.477121	0.556303	1.09342	-0.09691	1.05308	-0.09691	1.64266	1.28035	1.32428
51358	Male	9	18.67	0.943544	82.7299	67	Non-Hispanic White	131	2.11727	low	3	0	2778.5	excessive	no	1.63043	2.2878	0.70757	0	0.113943	-0.30103	1.26387	1.35238	1.12057
51359	Female	10	21.12	1.20389	88.5683	71	Non-Hispanic White	39	1.59106	meidan	4	0.02	1437.5	normal	no	0.0413927	1.29667	1.57749	0.880814	0.963788	-0.30103	1.31069	1.28035	0.612784
51370	Female	6	15.59	0.180358	57.1564	50.9	Other Race	66	1.81954	meidan	0	0.66	2201	excessive	no	-0.221849	1.00432	2.66087	1.02531	2.51983	1.20683	1.16702	1.14799	0.90309
51374	Female	13	27.33	1.71627	95.6944	92.2	Non-Hispanic White	141	2.14922	low	7	1.3	1569	normal	yes	0.414973	1.32838	2.07188	2.06446	1.55991	0.361728	1.47217	1.8866	1.38561
51381	Male	16	15.76	-2.82033	0.239868	61.9	Other Race	142	2.15229	low	8	1.24	1052	normal	no	0.579784	2.31387	2.20412	0.255273	1.35218	0.0791812	1.49582	2.7084	1.32222
51414	Female	9	16.31	-0.113652	45.4757	54.5	Non-Hispanic Black	112	2.04922	low	2	1.12	1294	normal	no	0.39794	0.851258	2.08636	1.70842	0.732394	-0.30103	2.01418	1.71933	1.35603
51418	Male	13	17.73	-0.457539	32.3642	68.7	Non-Hispanic White	18	1.25527	low	7	0	2331.5	excessive	no	-0.154902	2.02531	0.447158	-0.30103	0	-0.853872	-0.537602	1.74382	0.50515
51421	Female	11	16.74	-0.428313	33.4212	60.2	Non-Hispanic White	125	2.09691	low	3	2.46	1956	excessive	no	0.944483	0.838849	2.33846	2.1038	0.568202	-0.221849	1.57171	2.45352	1.50515
51432	Male	16	29.55	1.87488	96.9595	92.5	Non-Hispanic White	132	2.12057	high	10	0.24	2609	normal	yes	0.20412	1.65225	1.16435	0.875061	0.690196	-0.39794	1.21325	2.61382	0.826075
51442	Female	16	18.35	-0.915008	18.0094	69.4	Mexican American	222	2.34635	high	11	0.12	827.5	normal	no	0.278754	3.43933	2.65225	2.08636	1.13033	0.255273	1.33885	2.1469	1.28556
51458	Male	19	25.2	0.697899	75.738	86.1	Non-Hispanic White	53	1.72428	meidan	13	0.5	3155	excessive	no	0.0413927	0.959041	0.491362	-0.39794	0.653213	-0.69897	-0.443697	1.499	0.176091
51460	Female	15	21.83	0.484443	68.5964	82.1	Mexican American	167	2.22272	low	9	0.01	2397.5	excessive	no	0.380211	0.342423	2.68842	1.70157	3.47712	1.77743	1.85908	2.68352	1.50379
51464	Female	13	20.31	0.406665	65.7873	64	Other Hispanic	221	2.34439	meidan	7	0.03	1055.5	normal	no	0.591065	2.22272	1.78533	0.778151	1.04922	0.0413927	1.56229	2.24032	1.60097
51480	Male	8	21.85	1.88917	97.0565	73.7	Mexican American	209	2.32015	meidan	1	0.01	2913	excessive	yes	0.755875	0.812913	1.61066	0.963788	1.86273	0.462398	1.76797	2.07166	1.99034
51488	Female	7	22.44	2.06279	98.0434	76.6	Mexican American	40	1.60206	meidan	0	0.01	1615	excessive	yes	-0.09691	1.07555	1.32838	-0.39794	2.48572	0.892095	1.12905	1.51587	1.07555
51496	Female	7	14.02	-1.12977	12.9287	52.6	Other Hispanic	21	1.32222	high	1	0.02	1477	normal	no	0.146128	2.51983	1.46687	0.491362	-0.221849	-0.69897	0.220108	0.89487	0
51505	Male	13	16.91	-0.880605	18.9266	67	Non-Hispanic Black	118	2.07188	meidan	6	0.08	1612.5	normal	no	0.544068	1.43616	1.51455	0.732394	2.0086	0.579784	1.12222	2.05884	0.929419
51529	Female	7	15.5	-0.0643364	47.4351	56	Other Hispanic	119	2.07555	meidan	2	0.01	1725.5	excessive	no	0.60206	1.1038	3.38739	2.85491	0.447158	-0.30103	1.13386	2.79695	1.01703
51531	Female	12	26.09	1.69044	95.4528	89	Non-Hispanic Black	26	1.41497	meidan	6	0.07	2106.5	excessive	yes	-0.221849	1.25042	1.18184	0.755875	0	-0.853872	0.376577	1.97699	0.60206
51547	Male	16	27.75	1.62463	94.7879	89.5	Non-Hispanic Black	155	2.19033	meidan	9	0.03	1677	normal	no	0.643453	0.672098	2.65801	0.591065	1.02119	-0.221849	1.13162	1.92809	1.18752
51567	Male	12	28.93	2.12049	98.3018	96.8	Mexican American	193	2.28556	high	4	0.07	2260.5	excessive	yes	0.414973	1.31387	1.07188	-0.30103	1.43616	0.176091	1.94478	1.6917	1.16435
51571	Female	8	16.08	0.0226712	50.9044	54.6	Non-Hispanic Black	31	1.49136	low	3	2.87	1913.5	excessive	no	0.845098	0.322219	2.16137	1.4609	1.14922	-0.0457575	1.31827	2.16806	1.63649
51588	Male	15	25.53	1.37888	91.6033	86.3	Mexican American	40	1.60206	meidan	9	0.08	1289.5	normal	no	-0.09691	0.50515	2.34439	-0.30103	-0.221849	-0.0457575	-0.823909	1.03703	0.146128
51609	Female	17	28.44	1.47603	93.0032	90.6	Non-Hispanic White	156	2.19312	meidan	15	0.66	1686.5	normal	no	0.113943	0.919078	2.41664	2.13354	0.342423	0.0413927	1.23401	2.20137	1.99034
51612	Female	8	14.33	-1.06095	14.4357	50.1	Non-Hispanic White	94	1.97313	low	2	0.15	2687	excessive	no	0.724276	2.17319	1.71433	1.42975	0.633468	-0.09691	2.34475	2.33116	1.78319
51626	Male	16	22	0.37302	64.5433	74.7	Non-Hispanic Black	246	2.39094	meidan	8	0.09	2017.5	normal	no	0.431364	0.60206	2.42488	1.45332	1.06446	-0.154902	1.36173	2.97877	1.18865
51638	Male	9	16.82	0.222332	58.7972	60.6	Non-Hispanic White	56	1.74819	meidan	3	0.35	1891	excessive	no	0.20412	0.991226	1.31597	-0.154902	0.255273	-0.154902	1.71559	1.14019	1.06856
51646	Male	8	20.64	1.6683	95.2372	64.4	Non-Hispanic White	46	1.66276	meidan	2	0.05	2417	excessive	yes	-0.552842	1.03743	0.690196	0.681241	0.431364	-0.39794	1.04297	1.13226	0.802774
51650	Female	11	34.2	2.49349	99.3675	108.5	Mexican American	101	2.00432	low	4	0.03	836	normal	yes	0.30103	0.995635	0.778151	-0.522879	0.653213	-0.39794	0.736397	2.05786	0.74351
51682	Male	11	18.04	0.236471	59.3467	62.4	Non-Hispanic White	226	2.35411	meidan	5	0.01	2789	excessive	no	0.748188	2.47857	0.991226	0.0791812	1.90634	0.755875	1.73119	1.67532	1.28959
51695	Male	8	24.32	2.2125	98.6534	72.3	Non-Hispanic White	212	2.32634	high	2	1.27	1718.5	excessive	yes	0.90309	1.10037	1.25768	0.690196	1.91751	0.633468	2.04175	2.57165	1.32899
51700	Male	6	17.48	1.17741	88.0483	60.7	Mexican American	97	1.98677	low	0	0.06	1347	normal	no	0.414973	0.50515	1.49554	0.447158	1.80686	0.380211	0.954725	1.61962	1.67642
51720	Male	12	22.85	1.34194	91.0193	84	Other Race	158	2.19866	meidan	6	0.02	1538	normal	no	-0.0457575	0.0791812	0.78533	-0.853872	3.80956	2.01284	1.34792	1.60756	1.18611
51743	Male	8	15.59	-0.219224	41.3238	53	Other Hispanic	126	2.10037	low	2	0.01	2305	excessive	no	0.50515	1.80889	1.3784	0.875061	0.0791812	-0.30103	0.975891	1.29973	1.37291
51765	Female	11	18.35	0.217364	58.6038	69.3	Non-Hispanic White	175	2.24304	high	5	0.02	1263.5	normal	no	-0.30103	1.2878	1.50515	0.518514	1.63849	0.113943	0.245513	0.633468	0.173186
51788	Male	17	31.51	2.03693	97.9171	110.5	Other Race	177	2.24797	meidan	10	0.02	959	normal	yes	0.146128	0.690196	1.8014	0.812913	0.819544	0.518514	1.05308	2.58614	1.27989
51812	Female	12	18.79	0.139541	55.5489	76	Mexican American	141	2.14922	low	7	0.01	1484	normal	no	0.50515	0.518514	2.01703	0.763428	1.50106	0.0791812	1.23578	1.66857	1.16137
51826	Female	13	33.05	2.23215	98.7198	102.6	Non-Hispanic White	120	2.07918	low	7	0.05	1079	normal	yes	0.176091	2.36922	2.18469	1.76641	1.1038	0.230449	1.57426	1.94181	1.24105
51873	Male	17	23.32	0.553414	71.001	76.1	Non-Hispanic Black	322	2.50786	high	10	0.02	2666.5	normal	no	0.851258	0.544068	2.09691	1.11059	3.67669	1.73239	1.4283	2.10315	1.37125
51881	Male	11	31.81	2.3934	99.1653	97.8	Mexican American	194	2.2878	meidan	5	0.02	2109.5	excessive	yes	0.230449	1.92324	1.47712	0.633468	1.32015	0.322219	2.10065	1.94305	1.22789
51896	Female	16	26.95	1.36021	91.3118	82.7	Other Hispanic	198	2.29667	meidan	9	6.94	1342	normal	no	0.60206	0.838849	2.06446	0.518514	2.39794	0.826075	2.6305	3.03072	1.36059
51897	Female	15	23.29	0.827833	79.6117	77.4	Non-Hispanic White	252	2.4014	low	9	1.66	1550	normal	no	0.255273	0.977724	2.58883	1.94448	1.34044	0.176091	1.74912	1.56348	1.11025
51927	Female	7	21.1	1.84184	96.725	68.4	Non-Hispanic White	81	1.90849	low	0	3.28	2294.5	excessive	yes	0.230449	0.681241	1.05308	0.0791812	0.875061	0.0413927	1.24229	1.57933	1.26905
51950	Female	9	19.28	0.973726	83.4904	66.7	Non-Hispanic Black	43	1.63347	high	3	0.02	1659.5	excessive	no	-0.552842	1.43457	1.85003	1.02531	0.113943	-0.853872	0.683947	1.14644	0.965202
51979	Female	9	15.42	-0.580943	28.064	55.7	Mexican American	149	2.17319	low	2	0.01	2148	excessive	no	0.875061	1.16435	1.82672	0.447158	0.414973	-0.30103	1.59129	1.72272	1.70672
51980	Male	11	16.2	-0.647034	25.8805	57	Non-Hispanic White	147	2.16732	meidan	5	0.02	1624.5	normal	no	0.322219	2.18469	1.05308	-0.39794	1.24055	0.90309	1.1685	1.67293	1.01578
51998	Male	13	28.23	1.96761	97.5444	99.9	Other Hispanic	155	2.19033	low	6	0.06	1620	normal	yes	1.5611	1.06446	0.94939	0.0413927	2.76118	1.25527	1.37949	1.46494	1.49332
52015	Female	6	15.47	0.105691	54.2086	53.2	Other Hispanic	21	1.32222	meidan	0	0	1344	normal	no	0.0413927	1.82607	2.80414	0.968483	0.39794	-0.39794	-0.091515	1.47669	0.445604
52022	Female	16	31.7	1.87987	96.9937	92.3	Non-Hispanic Black	190	2.27875	meidan	10	0.38	1581.5	normal	yes	0.431364	1.29226	2.46389	1.55991	2.72099	1.24551	1.17696	2.10789	1.38543
52024	Male	9	24.27	2.03546	97.9098	77	Non-Hispanic White	110	2.04139	low	2	0	1145.5	normal	yes	0.986772	0.826075	1.65801	0.732394	2.33244	0.662758	1.55919	1.4096	1.3604
52026	Male	19	25.01	0.650458	74.2302	81	Non-Hispanic Black	366	2.56348	meidan	15	0.13	2180	normal	no	0.491362	2.17026	2.52244	1.84386	2.26717	0.643453	1.0141	2.66947	2.03447
52055	Male	14	19.49	0.00472001	50.1883	73.2	Non-Hispanic White	289	2.4609	meidan	8	0.05	1755	normal	no	0.838849	0.968483	1.23045	0.414973	2.12057	0.531479	1.63478	2.569	1.24773
52074	Male	17	20.59	-0.357828	36.0236	73.9	Non-Hispanic Black	108	2.03342	high	10	0.02	2210.5	normal	no	0.690196	0.146128	1.72428	0.477121	0.690196	-0.154902	0.798651	1.08135	0.849419
52075	Male	18	39.5	2.68149	99.6335	115.1	Other Race	120	2.07918	meidan	13	0.62	2819	excessive	yes	0.113943	0.968483	0.792392	0.39794	1.08636	-0.39794	0.966142	1.5849	0.781037
52098	Female	6	14.78	-0.373577	35.4359	54.4	Non-Hispanic Black	53	1.72428	low	0	3.6	1204.5	normal	no	0.230449	0.462398	1.77452	1.17319	0.826075	0	1.05385	3.05748	0.943495
52128	Male	13	25.59	1.64539	95.0056	88.1	Other Hispanic	73	1.86332	meidan	6	0.02	2815	excessive	yes	-0.09691	0.799341	1.1038	0.113943	3.45939	1.76716	-0.136677	2.58244	0.891537
52136	Female	6	20.28	1.89806	97.1156	64.5	Other Hispanic	83	1.91908	high	0	0.02	718	normal	yes	0.832509	1.72673	1.56348	0.60206	0.70757	-0.0457575	1.38238	1.63859	1.2907
52141	Female	12	19.71	0.431902	66.7094	74.2	Non-Hispanic White	28	1.44716	high	6	0.01	1918	normal	no	-0.552842	2.26482	0.477121	-0.69897	-0.853872	-0.853872	0.352183	1.39164	0.222716
52142	Female	10	21.56	1.29638	90.2577	80.1	Mexican American	113	2.05308	meidan	4	0.02	958.5	normal	no	0.0413927	0.944483	1.75051	0.924279	-0.0457575	0.30103	0.936514	2.45874	1.30578
52143	Female	8	19.79	1.33863	90.9654	66.2	Mexican American	165	2.21748	low	2	0.06	1792.5	excessive	no	0.30103	1.89154	2.02531	1.57749	1.82995	0.20412	1.6695	2.08892	1.49443
52155	Female	12	29.94	2.09659	98.1985	100.6	Non-Hispanic White	142	2.15229	low	6	0.22	1605	normal	yes	0.380211	0.556303	2.18752	1.4624	0.380211	-0.09691	0.800717	2.19835	0.636488
52163	Male	9	15.13	-0.767763	22.1314	60.1	Non-Hispanic White	83	1.91908	high	2	0.03	1985	excessive	no	0.653213	3.58771	1.67394	0.740363	0.690196	-0.154902	0.596597	1.40192	0.846337
52176	Male	11	18.99	0.58062	71.9252	67.2	Mexican American	170	2.23045	low	5	0.05	1688	normal	no	0.491362	1.2878	1.63144	0.531479	0.0413927	-0.30103	0.989005	1.94832	1.13862
52186	Female	12	21.98	1.0045	84.243	71.5	Non-Hispanic Black	172	2.23553	high	6	0.01	2273.5	excessive	no	0.591065	0.986772	2.83696	1.233	2.57864	1.02938	1.17026	2.59294	1.24969
52246	Female	7	32.01	2.80537	99.7487	96	Mexican American	79	1.89763	low	1	0.55	2702	excessive	yes	-0.09691	1.01284	1.99167	0.748188	0.959041	0	1.18355	1.72304	1.17898
52253	Female	18	28.38	1.39823	91.8978	96.5	Non-Hispanic White	47	1.6721	meidan	11	73	1579	normal	no	-0.221849	0.531479	2.09691	1.4133	-0.30103	-0.853872	0.313867	1.57646	0.843233
52263	Female	17	25.62	1.06939	85.7554	87.2	Non-Hispanic White	192	2.2833	low	11	31.7	1199	normal	no	0.544068	1.47567	2.31387	1.78176	0.544068	-0.30103	1.63679	2.06077	1.31827
52269	Female	7	14.52	-0.723537	23.4675	48	Non-Hispanic White	112	2.04922	meidan	1	3.08	1405	normal	no	0.579784	1.17609	1.96942	0.176091	2.39445	0.851258	1.45561	1.34498	0.764176
52285	Male	16	21.44	0.194782	57.7218	76.5	Non-Hispanic Black	118	2.07188	low	10	0.06	3194	excessive	no	-0.0457575	0.892095	2.33846	1.51455	0.0791812	-0.522879	0.682145	1.87978	0.74351
52292	Female	19	30.48	1.56237	94.0899	98.5	Non-Hispanic Black	142	2.15229	low	15	0.83	2003.5	normal	no	0.255273	2.15534	2.16137	1.13354	3.40993	1.69373	0.963316	1.9094	0.945469
52302	Male	16	25.13	1.15994	87.6964	82	Non-Hispanic White	120	2.07918	high	9	30	2238	normal	no	0.0413927	0.690196	2.22789	1.617	1.78675	0.146128	1.086	1.99348	1.17955
52336	Male	16	21.85	0.326618	62.8021	78.7	Non-Hispanic White	194	2.2878	high	11	0.05	3542.5	excessive	no	0.672098	1.22011	1.34242	0.643453	0.826075	-0.0457575	1.14145	2.1819	1.53186
52347	Female	18	21.73	0.0976035	53.8876	84.1	Mexican American	31	1.49136	meidan	13	15.1	1753.5	normal	no	-0.552842	1.08279	1.99564	1.64147	0.176091	-0.69897	0.421604	1.44436	0.503791
52385	Female	12	17.74	-0.250462	40.1115	68.8	Non-Hispanic White	185	2.26717	meidan	6	0.11	2647	excessive	no	0.477121	1.93095	1.4133	0.176091	0.568202	0.591065	1.89785	2.11889	1.2907
52394	Male	6	21.08	2.23732	98.7367	68.2	Non-Hispanic Black	95	1.97772	low	0	0.01	1718	excessive	yes	0.431364	1.27875	1.29667	0.0791812	4.0086	2.3483	1.34557	1.68233	1.14051
52419	Female	11	24.88	1.67608	95.3139	78.4	Non-Hispanic Black	112	2.04922	low	5	0.02	1627	normal	yes	0.278754	1.04532	1.74507	0.176091	3.69373	1.98543	1.21378	1.85775	1.17464
52420	Female	12	22.11	1.03212	84.8992	79	Non-Hispanic White	39	1.59106	low	6	0	2092	excessive	no	-0.154902	2.80003	2.1271	1.55023	-0.69897	-0.69897	0.863323	1.62439	0.722634
52448	Male	8	24.63	2.24414	98.7588	77.1	Other Race	107	2.02938	high	2	0.04	2202	excessive	yes	0.477121	2.3784	1.52375	1.13033	0.50515	0	1.15836	1.41647	1.05729
52455	Female	7	16.61	0.514807	69.6656	57	Non-Hispanic Black	36	1.5563	meidan	1	0.07	1555	normal	no	-0.39794	0.477121	3.03342	1.98722	1.58659	-0.09691	0.220108	1.01995	0.456366
52464	Female	7	19.83	1.57729	94.2635	66.6	Non-Hispanic White	79	1.89763	high	1	0	1450	normal	no	-0.221849	3.08279	1.43775	0.278754	0.0413927	-0.39794	1.01787	1.21617	1.09026
52465	Female	11	27.92	2.03382	97.9015	84.3	Non-Hispanic White	41	1.61278	low	5	0.06	1939.5	excessive	yes	0.176091	1.22011	1.10721	0.462398	-0.522879	-0.69897	0.363612	1.34596	0.418301
52468	Male	9	17.13	0.364658	64.2317	66	Non-Hispanic White	24	1.38021	low	2	0.08	3246.5	excessive	no	-0.552842	0.897627	0.477121	-0.522879	0.50515	-0.39794	0.913284	0.796574	1.04883
52470	Male	8	18.5	1.11769	86.8149	66	Non-Hispanic White	48	1.68124	low	2	0.02	2279	excessive	no	-0.552842	-0.552842	1.20683	-0.39794	0.477121	-0.30103	1.02284	1.18099	0.744293
52478	Male	17	22.52	0.319412	62.5293	69.7	Non-Hispanic Black	57	1.75587	meidan	9	0.59	1614	normal	no	-0.221849	0.176091	1.11727	0.380211	0.982271	-0.522879	0.824776	1.42308	0.549003
52479	Male	19	20.45	-0.886207	18.7753	75.4	Other Race	97	1.98677	high	14	338	1885	normal	no	1.50106	0.939519	1.34242	0.0413927	0.255273	-0.522879	0.993877	1.85358	1.05346
52500	Male	8	18.15	1.00105	84.1598	57.8	Other Race	35	1.54407	meidan	2	0.01	2649	excessive	no	0.255273	0.929419	0.255273	-0.853872	1.62737	0.20412	0.25042	0.683047	0.499687
52505	Female	11	16.24	-0.669028	25.1739	57.2	Non-Hispanic White	105	2.02119	low	4	0	2483	excessive	no	0.716003	2.37658	1.35411	0.748188	0.633468	0.113943	1.2938	1.6219	0.940516
52514	Female	12	23.6	1.31724	90.6121	82	Mexican American	212	2.32634	meidan	7	0.01	2298	excessive	no	0.176091	1.63649	2.41497	2.06446	1.45179	0	1.27323	1.54531	1.11494
52528	Female	6	14.47	-0.620345	26.7515	53.7	Mexican American	114	2.0569	low	0	0	1572	excessive	no	0.113943	1.29885	1.66276	0.431364	1.04532	-0.154902	2.03635	1.67486	1.15897
52536	Female	6	15.3	-0.00423806	49.8309	53.3	Other Race	50	1.69897	high	0	0.01	1462	excessive	no	-0.09691	0.591065	1.93902	-0.69897	0.681241	-0.39794	0.639486	1.11661	1.33945
52540	Male	13	20.02	0.440074	67.0058	72.6	Non-Hispanic White	316	2.49969	low	6	4.61	1668	normal	no	0.748188	1.233	2.11394	0.39794	0.278754	0.20412	1.42797	2.05273	1.76879
52546	Male	9	26.36	2.24053	98.7472	83.8	Non-Hispanic Black	65	1.81291	meidan	3	0	1664	normal	yes	0.60206	0.94939	3.31806	2.5092	1.49415	0.643453	0.214844	1.50934	0.502427
52558	Male	17	23.88	0.7038	75.9221	80.3	Non-Hispanic White	85	1.92942	high	10	3.51	1578	normal	no	-0.09691	0.819544	1.19312	-0.09691	-0.09691	-0.853872	0.927883	1.54245	0.597695
52559	Female	8	16.31	0.135964	55.4075	58.3	Mexican American	19	1.27875	meidan	2	0	1746	excessive	no	-0.552842	0.39794	0.491362	-0.30103	-0.30103	-0.853872	0.502427	0.846337	0.243038
52604	Male	7	15.83	0.134758	55.3598	56.8	Non-Hispanic White	106	2.02531	meidan	1	1.45	1678	excessive	no	0.361728	1.19312	1.27875	0.0413927	0.342423	-0.30103	0.969882	1.18498	0.971276
52616	Female	16	21.02	0.111074	54.4221	77.2	Mexican American	248	2.39445	low	10	0	1081	normal	no	0.838849	1.54283	2.7574	2.07555	0.724276	-0.30103	1.50325	1.8931	1.61648
52637	Female	7	15.51	-0.0584054	47.6713	56.9	Non-Hispanic White	37	1.5682	high	1	0.01	1946	excessive	no	0.0413927	1.86213	0.90309	-0.221849	-0.39794	-0.853872	0.562293	0.361728	0.227887
52680	Male	13	19.18	0.151312	56.0135	67.3	Mexican American	144	2.15836	meidan	6	0.01	2659.5	excessive	no	0.826075	1	1.2878	0.755875	-0.154902	-0.30103	0.683047	1.30276	0.768638
52684	Male	10	21.46	1.43165	92.3878	75	Non-Hispanic White	112	2.04922	low	4	0.08	1499	normal	no	0.20412	0.875061	1.4843	-0.853872	2.32222	0.819544	1.03663	0.931458	0.33646
52697	Female	10	19.13	0.699541	75.7893	68.8	Non-Hispanic White	170	2.23045	high	4	0.02	2237.5	excessive	no	0.69897	3.80889	2.35603	1.57287	1.09691	0.146128	1.12613	1.69037	2.26029
52709	Female	15	18.34	-0.704474	24.0569	68.4	Other Hispanic	93	1.96848	high	10	0	2294	excessive	no	0.278754	0.579784	2.38021	1.98363	0.361728	-0.0457575	0.421604	1.92932	0.612784
52712	Male	6	14.33	-0.957092	16.926	54.6	Non-Hispanic White	69	1.83885	low	0	0.16	2090	excessive	no	0.278754	0.863323	1.12385	0.255273	1.88593	0.50515	1.29358	1.67733	0.860937
52729	Female	12	22.23	1.0572	85.4789	80	Non-Hispanic White	33	1.51851	low	6	0	1157.5	normal	no	0.113943	0.755875	1.75205	1.04532	-0.221849	-0.39794	0.049218	0.836957	0.0211893
52742	Male	18	25.22	0.864444	80.6328	89.9	Non-Hispanic White	329	2.5172	meidan	13	0.02	1989	normal	no	0.579784	1.03342	1.18184	0.146128	0.832509	-0.09691	1.6506	1.77041	0.96895
52748	Female	11	20.07	0.742462	77.1096	62.4	Other Hispanic	118	2.07188	low	3	0.26	1842.5	excessive	no	0.851258	1.06819	2.43775	1.43775	2.17609	0.662758	0.631444	1.66143	1.16256
52752	Male	17	36.21	2.48202	99.3468	105.9	Other Hispanic	286	2.45637	meidan	10	17.5	3205.5	excessive	yes	0.342423	1.46389	1.56348	0.991226	2.233	0.681241	1.35102	2.91849	1.40415
52771	Male	16	24.3	0.980526	83.6587	88.5	Mexican American	96	1.98227	low	9	0	1965	normal	no	-0.09691	-0.552842	0.778151	-0.69897	1.64246	-0.0457575	0.517196	1.19948	0.49276
52776	Female	9	19.16	0.940113	82.642	66	Non-Hispanic White	75	1.87506	meidan	2	0.01	2100.5	excessive	no	0.176091	2.17609	0.518514	0.361728	0.20412	-0.853872	1.22763	1.33546	1.37785
52788	Female	9	14.91	-0.89087	18.6499	58.4	Mexican American	84	1.92428	meidan	3	0.01	1868	excessive	no	0.230449	1.15534	2.16732	-0.09691	0.568202	-0.30103	1.26316	1.31702	1.25139
52796	Female	17	19.88	-0.427532	33.4496	77.7	Mexican American	98	1.99123	low	10	0.02	1770	normal	no	0.113943	0.778151	2.47129	2.21484	1.34439	0.380211	1.11494	1.52284	1.55955
52805	Male	15	23.07	0.866593	80.6918	81.8	Non-Hispanic Black	220	2.34242	high	8	0.27	1188	normal	no	0.462398	1.70501	1.75435	1.63043	2.56585	1.09342	1.53148	2.65902	1.72542
52816	Male	18	31.39	1.93726	97.3643	106.4	Non-Hispanic White	44	1.64345	meidan	11	0.01	2581	normal	yes	0.176091	0.0791812	-0.148742	-0.853872	0.380211	-0.522879	1.50623	1.11727	1.10312
52820	Female	16	19.7	-0.341343	36.6423	69.1	Mexican American	61	1.78533	meidan	11	0.02	1614.5	normal	no	0	1.08636	2.2878	2.09342	0.0791812	-0.221849	1.0103	1.08493	0.789581
52834	Male	17	28.29	1.60049	94.5255	106.2	Non-Hispanic White	138	2.13988	high	11	0.13	1635	normal	no	0.431364	1.943	0.740363	-0.154902	0.380211	-0.30103	1.20412	1.62808	1.07225
52861	Female	11	32.97	2.42372	99.2319	102.4	Non-Hispanic Black	51	1.70757	low	4	3.79	1774	normal	yes	-0.552842	0.653213	1.87679	1.14613	1.6981	0.60206	0.894316	1.63869	0.772322
52868	Male	12	30.08	2.21192	98.6514	101.4	Mexican American	223	2.3483	meidan	6	0.01	1128.5	normal	yes	1.08991	2.33846	2.37475	1.26482	0.579784	0.322219	2.18472	3.11401	0.934498
52879	Male	9	18.46	0.875399	80.9322	66	Other Race	27	1.43136	high	3	0	1676.5	normal	no	0	0.748188	1.77085	0.556303	-0.09691	-0.853872	0.699838	1.16938	0.385606
52913	Male	8	25.73	2.34426	99.0468	86.2	Mexican American	121	2.08279	low	2	0.01	2057	excessive	yes	0	1.80277	1.60314	0.819544	1.09691	-0.0457575	0.678518	1.92747	1.08458
52922	Male	12	18.95	0.322866	62.6602	69.2	Non-Hispanic White	229	2.35984	high	5	0.02	1726.5	normal	no	0.146128	1.90795	0.913814	0.176091	0.20412	-0.221849	1.47159	2.37146	1.30856
52933	Female	12	21.57	0.914122	81.9674	83.5	Mexican American	92	1.96379	low	5	0.02	1173	normal	no	0.568202	0.740363	0.60206	-0.30103	1.4133	-0.09691	0.710117	2.58638	0.823474
52944	Female	10	16.08	-0.484408	31.4048	58.6	Non-Hispanic Black	103	2.01284	meidan	4	0.27	1063	normal	no	1.16137	2.64048	2.81558	2.2833	0.462398	0.579784	1.58872	2.90447	1.09968
52947	Male	8	21.63	1.85272	96.8039	69.2	Mexican American	66	1.81954	high	2	0.38	1556.5	normal	yes	0.518514	0.0413927	2.10037	1.4133	3.26007	1.53908	1.62511	1.28443	1.27254
52951	Female	11	18.01	0.09533	53.7974	60.7	Non-Hispanic Black	243	2.38561	low	4	0.04	1255.5	normal	no	0.556303	1.45637	2.54531	1.72346	2.19866	0.69897	1.47885	3.07922	1.78347
52963	Female	8	16.64	0.289091	61.3744	62.7	Mexican American	23	1.36173	meidan	2	0.03	1266	normal	no	0.414973	0.518514	1.28556	0.255273	0	-0.853872	0.322219	0.85248	0.673942
52974	Male	6	14.85	-0.464217	32.1246	54.2	Non-Hispanic White	36	1.5563	meidan	0	0.02	1795	excessive	no	-0.221849	0.491362	0.462398	0	1.80414	0.230449	0.897627	1.0141	0.846955
52978	Female	9	14.86	-0.923141	17.7967	56.5	Non-Hispanic White	82	1.91381	low	3	0.03	1898	excessive	no	0.176091	0.612784	1.1959	-0.30103	0.724276	-0.154902	0.742725	2.88603	0.819544
52987	Male	9	19.83	1.27157	89.8237	72	Other Race	117	2.06819	low	3	0	2362.5	excessive	no	0.39794	0.755875	1.04139	-0.0457575	0.20412	-0.30103	1.49332	2.3162	1.26811
52990	Male	11	17.96	0.204519	58.1026	67.1	Non-Hispanic White	22	1.34242	high	5	0.01	2054.5	excessive	no	-0.221849	1.06446	-0.148742	-0.853872	-0.853872	-0.69897	-0.455932	0.0899051	-0.60206
52991	Female	14	24.62	1.2074	88.6361	79.3	Non-Hispanic White	55	1.74036	high	8	0.01	1764	normal	no	0.50515	2.43775	2.36361	2.13988	0	-0.522879	0.149219	2.17961	0.238046
52997	Female	15	24.28	1.02553	84.7442	82.6	Other Race	180	2.25527	low	9	0.94	1563.5	normal	no	0.50515	1.43775	2.49554	1.19866	1.31387	0.113943	1.03663	2.46954	1.3075
53007	Female	19	15.95	-2.97325	0.147331	63.9	Non-Hispanic Black	137	2.13672	meidan	15	0.03	1193	normal	no	0.0791812	1.57171	3.08636	2.29226	3.58206	2.16732	1.28081	2.13994	1.55715
53029	Female	15	21.3	0.341534	63.3649	78.4	Non-Hispanic White	233	2.36736	low	7	2.6	1812.5	normal	no	0.799341	2.21748	3.36922	2.18184	0.39794	-0.30103	1.54008	3.28396	1.49052
53033	Male	10	21.47	1.43364	92.4162	82.6	Mexican American	96	1.98227	low	3	0.03	859	normal	no	0.544068	1.13354	1.81425	0.690196	0.954243	-0.09691	1.37822	1.58456	1.27715
53036	Female	16	45.75	2.55654	99.4714	117.1	Non-Hispanic Black	135	2.13033	low	10	0.49	1109.5	normal	yes	0.819544	0.819544	2.6149	2.32634	2.89487	1.15534	1.40603	2.8359	1.65011
53047	Male	16	21.9	0.342191	63.3896	79.9	Non-Hispanic White	130	2.11394	low	8	309	1507	normal	no	0	0.278754	0.681241	-0.30103	2.45179	0.924279	0.854913	2.76886	0.736397
53057	Female	6	15.33	0.015525	50.6193	51.5	Non-Hispanic Black	13	1.11394	low	0	0.01	1899	excessive	no	0.255273	1.43457	1.14301	-0.221849	-0.30103	-0.853872	0.103804	0.836957	0.133539
53067	Female	10	19.06	0.678763	75.1356	70.4	Mexican American	125	2.09691	low	3	0.06	1862.5	excessive	no	0.342423	0.826075	1.08991	0	0	-0.522879	1.3019	2.39789	1.30984
53069	Female	13	15.98	-1.37442	8.46554	60.8	Mexican American	225	2.35218	meidan	7	0	2255	excessive	no	0.361728	0.78533	1.90741	-0.30103	2.79588	1.24797	1.39811	2.1788	1.04179
53088	Male	9	21.97	1.71401	95.6736	74.7	Non-Hispanic White	83	1.91908	high	3	0.01	2146.5	excessive	yes	-0.09691	1.54283	3.08991	2.3784	-0.522879	-0.221849	1.41481	2.359	0.774517
53113	Female	7	32.42	2.8207	99.7604	94.4	Non-Hispanic White	47	1.6721	low	1	8.18	2491	excessive	yes	-0.221849	0.892095	1.17609	0.342423	1.24304	0.113943	0.62941	1.25066	0.502427
53140	Male	9	19.03	1.05369	85.3987	67	Non-Hispanic White	41	1.61278	low	3	0	5334	excessive	no	-0.552842	1.38739	0.963788	0.431364	-0.39794	-0.154902	0.790285	1.33486	0.617
53141	Male	14	19.93	0.165524	56.5734	70	Other Race	52	1.716	low	7	0.09	3285.5	excessive	no	0.278754	0.39794	0.908485	-0.853872	0	-0.853872	-0.0555173	0.996949	0.356026
53145	Male	15	25.26	1.33007	90.8252	89.9	Non-Hispanic White	202	2.30535	meidan	9	0.19	1379	normal	no	0.544068	1.66745	1.75587	1.04139	0.491362	-0.154902	1.23172	1.60906	1.31534
53147	Female	7	17.64	0.935527	82.5242	57.5	Other Hispanic	71	1.85126	low	1	0.04	1523	normal	no	0.113943	2.39967	2.53908	1.89042	0.886491	-0.39794	1.40773	1.86735	1.15198
53152	Male	8	20.79	1.69858	95.5301	67	Non-Hispanic Black	143	2.15534	meidan	1	0.05	1884	excessive	yes	0.278754	2.14922	3.18752	2.72997	4.1038	2.63246	1.06371	1.97955	1.17085
53158	Female	6	14.36	-0.713221	23.7854	51	Other Hispanic	62	1.79239	low	0	0.05	1725	excessive	no	0.278754	1.08991	1.76268	0.431364	1.34439	0.0413927	1.09237	1.69249	1.1827
53167	Male	11	24.09	1.70436	95.5843	72.7	Non-Hispanic White	134	2.1271	low	5	0.01	2208.5	excessive	yes	0.579784	3.37658	2.716	0.612784	1.22789	0.30103	0.859138	1.43775	1.08991
53224	Female	10	15.73	-0.667743	25.2149	63.6	Mexican American	61	1.78533	meidan	4	0.01	1225	normal	no	0.69897	0.869232	1.11059	-0.522879	0.39794	-0.853872	0.326336	1.67925	0.819544
53235	Male	9	17.87	0.666936	74.7594	61.2	Non-Hispanic White	128	2.10721	high	3	0.01	1392	normal	no	0.113943	1.86806	1.30963	1.0086	0.716003	0.0413927	0.594393	1.2188	0.635484
53245	Female	8	19.7	1.31644	90.5987	70.6	Mexican American	122	2.08636	meidan	2	0.09	3183	excessive	no	0.477121	1.67302	1.7364	1.46389	0.230449	-0.09691	1.61847	3.30655	1.37199
53270	Male	18	21.67	-0.179779	42.8663	70.6	Non-Hispanic Black	547	2.73799	low	15	0.29	2343	normal	no	0.531479	1.01703	3.08279	1.49136	2.57054	0.892095	1.16938	3.07577	1.54332
53290	Female	15	20.78	0.190297	57.5462	75.8	Non-Hispanic White	109	2.03743	meidan	9	0.16	1263	normal	no	0.591065	2.09342	2.7839	2.37291	0.146128	-0.853872	0.4843	1.80814	0.579784
53309	Female	16	22.5	0.522203	69.9235	81.5	Non-Hispanic White	90	1.95424	high	9	0.04	1713	normal	no	0.361728	3.09342	1.47857	1.18469	0.643453	0.146128	0.859138	1.59151	1.19838
53320	Female	9	21.23	1.43643	92.456	78.9	Non-Hispanic White	88	1.94448	meidan	3	0.32	2067.5	excessive	no	-0.221849	1.44248	0.819544	-0.09691	0.176091	-0.39794	0.810904	0.979093	0.777427
53323	Female	17	21.58	0.153107	56.0843	83.6	Non-Hispanic White	68	1.83251	high	10	0.01	1035.5	normal	no	-0.552842	3.25527	1.58433	0.897627	1.02531	0.20412	0.840733	1.45788	0.390935
53339	Male	17	24.07	0.752523	77.4132	80.5	Mexican American	39	1.59106	meidan	66	0.14	2532.5	normal	no	0.113943	-0.30103	1.09342	0.255273	2.13354	0.380211	0.344392	1.5088	0.618048
53365	Female	14	17.51	-0.847256	19.8426	62.8	Non-Hispanic Black	102	2.0086	high	8	22.9	5047	excessive	no	0.0413927	1.67025	1.8451	1.31597	1.73078	0.20412	-0.00877392	2.05633	1.0216
53401	Male	17	22.29	0.247572	59.7767	76	Non-Hispanic Black	88	1.94448	meidan	10	0.06	1622.5	normal	no	-0.0457575	0.380211	1.38561	0.342423	1.15534	0.146128	0.510545	2.16679	0.674861
53406	Female	19	34.2	1.86139	96.8655	117	Mexican American	119	2.07555	low	15	0.02	976	normal	yes	-0.09691	1.28556	0.845098	-0.154902	0.851258	-0.221849	0.813581	1.6653	0.827369
53442	Male	7	21.12	1.98216	97.6269	62.4	Non-Hispanic Black	190	2.27875	low	1	0.19	3202	excessive	yes	0.792392	0.857332	1.68124	0.908485	3.70157	1.95856	1.28735	2.17924	1.35005
53449	Female	6	16.39	0.622973	73.3349	56.3	Non-Hispanic Black	58	1.76343	high	0	0	1855.5	excessive	no	-0.30103	2.57864	1.57749	1.53782	0.633468	-0.853872	0.232996	1.50853	0.874482
53458	Male	13	19.73	0.344928	63.4926	70.5	Non-Hispanic White	201	2.3032	high	7	0.02	1239	normal	no	0.623249	1.94101	0.886491	-0.221849	1.52892	0.146128	1.18667	1.23223	0.936011
53512	Female	10	15.44	-0.829537	20.34	60	Non-Hispanic White	72	1.85733	meidan	4	0	2101.5	excessive	no	0.0413927	1.97727	1.05308	0.826075	0.556303	-0.39794	1.77041	1.19312	1.05729
53521	Female	13	32.89	2.22123	98.6832	111	Non-Hispanic White	294	2.46835	low	7	0.81	1839.5	normal	yes	0.672098	1.87216	1.79934	1.5172	2.37658	0.851258	1.35603	1.28758	1.33244
53552	Male	15	18.42	-0.745777	22.7901	67.4	Other Hispanic	128	2.10721	low	7	0.02	2758.5	excessive	no	0.113943	1.10037	1.87216	1.13988	0.146128	-0.39794	0.749736	1.5791	1.19756
53578	Male	16	23.84	0.872931	80.865	77	Mexican American	243	2.38561	high	10	49.1	1489.5	normal	no	0.740363	0.863323	1.02119	0.176091	1.35411	0.0791812	1.75952	2.05385	1.38668
53624	Female	8	20.08	1.40778	92.0402	74.5	Mexican American	101	2.00432	low	1	0	2133.5	excessive	no	0.716003	0.643453	2.32634	0.176091	3.85187	2.16732	1.82413	1.75488	0.95376
53633	Female	12	22.6	1.13205	87.1193	77.3	Non-Hispanic White	209	2.32015	meidan	7	0.23	1699	normal	no	0.491362	2.29447	1.1959	0.431364	0.681241	0.819544	1.72648	2.16976	1.45758
53636	Female	6	17.91	1.25713	89.5646	59.9	Non-Hispanic White	79	1.89763	low	0	0	1801	excessive	no	0.591065	1.33846	1.89321	0.544068	0.176091	-0.0457575	2.46926	1.9735	1.51228
53638	Male	6	13.88	-1.4504	7.34731	48.3	Other Race	102	2.0086	meidan	0	0.01	1323	normal	no	0.50515	1.72181	2.48144	0.69897	0.431364	-0.0457575	1.21458	1.85685	1.66661
53648	Male	11	31.04	2.35015	99.0617	97.1	Non-Hispanic Black	75	1.87506	meidan	5	0.76	1960	normal	yes	0.643453	0.973128	1.01284	0.0413927	1.45484	-0.0457575	1.10992	1.55255	0.913814
53674	Female	15	18.77	-0.520509	30.1354	79	Non-Hispanic White	38	1.57978	low	7	1.53	1672	normal	no	0.544068	0.863323	0.819544	0.919078	1.23045	-0.30103	1.041	1.35603	0.652246
53677	Male	12	18.83	0.279632	61.012	73.1	Non-Hispanic White	114	2.0569	low	6	0.01	2257	excessive	no	1.23045	0.380211	1.23045	0	0.176091	0.20412	0.833784	1.28488	0.536558
53693	Female	7	14.44	-0.784986	21.6231	53.5	Non-Hispanic Black	68	1.83251	low	1	0	2129	excessive	no	0.361728	0.755875	2.5611	1.74663	2.45637	0.826075	1.10924	1.8728	0.775246
53708	Female	7	15.73	0.068501	52.7307	54	Mexican American	16	1.20412	low	1	0.02	2063.5	excessive	no	-0.552842	0	-0.148742	-0.39794	1.89927	0.477121	0.416641	2.16782	0.557507
53710	Male	8	15.81	-0.0812991	46.7602	57	Mexican American	91	1.95904	meidan	2	0.06	1858.5	excessive	no	0.230449	1.3483	2.16137	1.2878	0.919078	-0.30103	1.56182	1.81757	0.431364
53718	Female	12	30.45	2.1393	98.3794	99.3	Other Hispanic	303	2.48144	high	4	0.06	2189	excessive	yes	0.968483	2.46687	1.63749	0.672098	1.18752	0.255273	1.5001	1.98385	1.95492
53760	Male	8	13.99	-1.5125	6.52033	54	Non-Hispanic White	106	2.02531	low	1	2.31	2288	excessive	no	0	0.845098	1.42325	-0.154902	0.342423	-0.154902	1.31239	1.4387	1.91387
53768	Male	17	28.5	1.63339	94.8807	95.4	Mexican American	61	1.78533	low	10	0.12	1764	normal	no	0.146128	-0.221849	-0.148742	-0.853872	2.38382	0.653213	0.860338	1.45788	0.859739
53795	Female	8	13.8	-1.48845	6.83165	52.3	Non-Hispanic White	107	2.02938	low	2	4.87	1516	normal	no	0.462398	2.25768	1.87216	1.11394	0.929419	0.995635	0.773055	1.51812	0.980003
53796	Female	11	19.53	0.592488	72.3238	70.5	Non-Hispanic White	154	2.18752	meidan	5	0	2178	excessive	no	0.361728	1.79934	1.79379	1.07555	0	-0.30103	2.04116	1.72779	1.43345
53799	Male	9	16.15	-0.122597	45.1213	57.3	Non-Hispanic White	49	1.6902	high	3	0.01	2000.5	excessive	no	0.146128	2.09342	1.1271	0.0413927	0.230449	-0.853872	0.0863598	1.31112	0.363612
53815	Female	12	18.51	0.0419154	51.6717	65.2	Other Hispanic	54	1.73239	low	6	0.01	2655	excessive	no	-0.0457575	0.80618	1.01703	0.146128	0.778151	-0.30103	0.541579	1.33224	0.158362
53825	Male	12	29.87	2.19611	98.5958	92.9	Other Hispanic	181	2.25768	meidan	6	0.29	1693	normal	yes	0.255273	0.78533	1.66276	0.892095	2.34242	0.732394	1.22505	3.01106	2.29387
53838	Female	10	14.92	-1.14451	12.6206	62.3	Mexican American	133	2.12385	low	4	0.07	1929	excessive	no	0.342423	1.12385	2.56703	2.14613	0.414973	-0.154902	1.76343	2.7677	1.38256
53855	Male	11	19.64	0.783301	78.3275	68	Mexican American	32	1.50515	meidan	4	0.01	2512	excessive	no	-0.552842	1.15534	0.643453	0.0791812	0.20412	-0.853872	0.247973	1.23274	0.0293838
53888	Male	17	26.48	1.28473	90.0556	83	Non-Hispanic Black	315	2.49831	low	10	0.09	1669	normal	no	0.70757	0.633468	2.98137	2.68034	2.8651	1.26717	1.14145	2.92504	1.48359
53893	Male	8	14.28	-1.23315	10.8759	50	Other Race	94	1.97313	meidan	0	0	1657	excessive	no	0.380211	0.662758	2.89763	1.52892	1.94498	0.69897	1.38863	1.82685	1.30728
53907	Male	7	16.99	0.759898	77.6342	62.1	Mexican American	106	2.02531	meidan	1	0	2763	excessive	no	0.556303	1.22272	1.81624	1.13354	1.70501	0.531479	1.94325	2.05545	1.73536
53919	Male	19	36.34	2.3579	99.0811	117.1	Mexican American	44	1.64345	high	15	1.21	3579.5	excessive	yes	-0.39794	1.19033	1.16435	0.255273	-0.39794	-0.853872	0.278754	1.38721	0.706718
53925	Male	16	19.05	-0.750639	22.6435	67	Other Race	143	2.15534	low	10	0.03	1976.5	normal	no	0.176091	2.11727	2.62428	1.38021	0.146128	-0.522879	1.77188	1.2418	1.42927
53929	Male	17	22.35	0.266521	60.5081	79.3	Mexican American	207	2.31597	meidan	11	0.11	4209.5	excessive	no	0.361728	3.04139	2.1038	0.991226	1.5955	0.477121	1.17173	1.8917	1.01828
53941	Male	9	16.16	-0.117036	45.3416	61.1	Non-Hispanic White	51	1.70757	meidan	2	0.01	2561	excessive	no	-0.0457575	1.02938	0.973128	-0.30103	-0.853872	0.477121	0.357935	0.969882	0.344392
53945	Female	11	18.36	0.220851	58.7396	66.6	Non-Hispanic White	118	2.07188	high	4	0.01	2694.5	excessive	no	0.531479	1.37475	1.43136	0.653213	0.0413927	-0.30103	1.24229	1.5611	1.10209
53948	Male	14	21.99	0.787694	78.4562	75.4	Non-Hispanic White	158	2.19866	low	8	0.01	3627	excessive	no	0.39794	1.33846	1.75128	0.113943	1.5172	0.146128	0.925828	1.58984	0.790285
53951	Male	12	18.12	0.00357777	50.1427	66	Non-Hispanic White	237	2.37475	high	6	0	3716	excessive	no	0.414973	2.1038	2.71933	1.78675	0.113943	-0.154902	1.31555	1.73223	1.36418
53953	Female	11	21.41	1.06673	85.6954	76.5	Mexican American	161	2.20683	meidan	5	0.01	1644.5	normal	no	1.01703	1.73159	1.37475	0.342423	1.42325	0	1.42308	2.32284	1.48159
53977	Female	7	20.34	1.69105	95.4586	73.2	Non-Hispanic Black	31	1.49136	meidan	1	0	1268.5	normal	yes	0.361728	0.278754	1.97035	0.748188	1.49554	0.0791812	0.0899051	1.05767	0.96895
53988	Male	8	18.41	1.08856	86.1825	58	Other Race	91	1.95904	meidan	2	0.04	2468.5	excessive	no	0.0791812	0.255273	1.25285	-0.853872	1.02119	-0.30103	0.11059	1.26458	0.515874
53992	Female	14	26.53	1.49934	93.3107	81.9	Non-Hispanic White	76	1.88081	high	8	0.04	1714	normal	no	-0.552842	2.73078	1.61595	1.09342	1.19033	-0.154902	1.01745	1.54654	0.716003
54007	Male	18	23.94	0.538451	70.4867	90.1	Mexican American	57	1.75587	meidan	11	0.03	3099	excessive	no	-0.09691	1.94052	1.37475	0.690196	1.72916	0.0791812	0.725912	1.4128	0.39794
54023	Male	16	21.53	0.224367	58.8764	72.2	Mexican American	219	2.34044	low	11	0.01	2426	normal	no	-0.552842	3.12057	1.4014	0.748188	0.447158	-0.221849	1.05308	1.63859	1.19368
54028	Female	15	36.27	2.26489	98.824	105.3	Non-Hispanic Black	309	2.48996	meidan	9	0.87	840	normal	yes	0.414973	1.47567	2.233	0.623249	2.38561	0.681241	1.24452	2.36607	1.44138
54029	Female	8	20.96	1.59766	94.4941	72.9	Other Race	61	1.78533	meidan	2	0.01	1401.5	normal	no	-0.0457575	1.233	0.556303	-0.853872	0.568202	-0.522879	0.63749	1.01536	0.793092
54052	Male	15	18.56	-0.678325	24.8783	76.1	Other Hispanic	114	2.0569	meidan	9	0.05	2654	excessive	no	0.255273	0.322219	0.724276	0.0413927	1.21484	-0.522879	0.764923	1.32654	0.557507
54071	Male	7	15.01	-0.440698	32.9716	56.7	Mexican American	65	1.81291	low	1	0.01	1709	excessive	no	0.322219	0.447158	1.27184	-0.853872	2.91434	1.4609	0.593286	1.20276	0.78533
54084	Female	9	17.27	0.305263	61.9917	61.2	Non-Hispanic White	30	1.47712	meidan	3	0.09	2527	excessive	no	-0.221849	2.33646	1.06819	0	-0.154902	-0.39794	1.43505	0.954725	1.04571
54100	Female	10	18.57	0.52644	70.0709	64.3	Non-Hispanic Black	88	1.94448	low	3	1.35	1690	normal	no	1.3032	1.11059	2.18752	1.03743	1.44404	0.113943	1.69784	1.3485	1.19838
54117	Female	11	38.73	2.69555	99.6486	118	Non-Hispanic White	110	2.04139	low	5	0	2534	excessive	yes	0.0791812	1.21484	0.94939	0.991226	0.462398	-0.39794	0.856124	1.90455	1.01703
54132	Male	19	23.95	0.36596	64.2803	74.1	Non-Hispanic Black	216	2.33445	meidan	11	44.6	2022	normal	no	0.869232	0.568202	2.36173	1.7839	0.662758	-0.30103	0.278754	2.39387	0.808211
54138	Male	19	24.08	0.402769	65.6441	87.5	Mexican American	184	2.26482	meidan	11	0.03	2518	normal	no	0.662758	1.35411	2.47712	0.230449	2.09342	0.531479	1.15473	2.00411	1.00817
54151	Female	15	22.58	0.669352	74.8365	83.3	Non-Hispanic White	120	2.07918	high	8	0.01	1293.5	normal	no	0.361728	1.58771	2.13672	0.94939	-0.39794	-0.154902	0.834421	1.43265	0.740363
54163	Female	10	23.7	1.67295	95.2831	75.9	Non-Hispanic Black	209	2.32015	low	4	1.58	1694.5	normal	yes	0.716003	1.40312	2.87157	2.45025	1.82478	0.690196	1.9351	2.80795	1.91265
54191	Male	19	23.54	0.246078	59.7189	81.4	Non-Hispanic Black	196	2.29226	low	10	118	4174	excessive	no	0.643453	0.869232	1.87737	1.32015	1.94596	0.612784	2.32158	2.42467	1.71858
54201	Female	16	21.65	0.296965	61.6753	80.5	Non-Hispanic White	134	2.1271	meidan	10	0.07	3019	excessive	no	0.30103	1.46835	2.72673	1.84757	1.27646	-0.09691	1.21272	2.10363	1.23855
54203	Male	8	14.42	-1.1064	13.4276	54.4	Mexican American	38	1.57978	low	2	0.02	1917.5	excessive	no	0.113943	0.531479	1.40824	-0.853872	0	-0.30103	1.40688	1.37894	1.2403
54218	Male	8	18.27	1.04207	85.131	61.6	Other Race	59	1.77085	low	3	3	934.5	normal	no	0	0.30103	0.851258	-0.39794	-0.09691	-0.39794	1.58524	1.45225	0.738781
54257	Female	18	43.16	2.33696	99.0279	112.5	Mexican American	90	1.95424	low	12	15.8	5313	excessive	yes	0.556303	1.35603	1.96708	1.63949	0.361728	-0.522879	0.478566	2.00771	1.13354
54258	Male	17	20.99	-0.202458	41.9779	77	Other Hispanic	117	2.06819	low	66	129	1786.5	normal	no	-0.154902	0.591065	0.732394	-0.221849	1.4183	0.0413927	-0.148742	1.29491	0.255273
54274	Female	15	31.56	1.94562	97.415	97.2	Other Hispanic	148	2.17026	low	8	0.09	2459.5	excessive	yes	0.176091	1.14922	2.36922	0.0413927	1.16732	-0.221849	0.763428	1.86812	1.69461
54276	Male	6	17.09	0.999493	84.1222	54.4	Non-Hispanic White	95	1.97772	low	0	0.68	2079	excessive	no	0.0413927	0.462398	0.748188	-0.221849	-0.39794	-0.69897	1.41179	1.82743	0.797268
54299	Male	19	32.76	1.99444	97.6948	104.8	Non-Hispanic White	35	1.54407	low	10	126	3884.5	excessive	yes	-0.552842	1.1959	1.94645	-0.522879	-0.522879	-0.853872	0.465383	1.66314	0.285557
54318	Female	18	21.57	0.0488091	51.9464	75.2	Non-Hispanic White	67	1.82607	high	11	143	1366	normal	no	0.20412	1.24551	1.40824	0.50515	-0.30103	-0.853872	0.62941	1.03302	0.541579
54340	Female	13	22.87	1.02294	84.6831	78.5	Mexican American	165	2.21748	high	7	0.01	1366.5	normal	no	0.0413927	2.99476	2.61278	1.85065	-0.0457575	0.69897	0.572872	1.93601	0.557507
54345	Male	15	28.22	1.78921	96.3209	90.7	Non-Hispanic Black	325	2.51188	low	8	2.41	628	normal	yes	0.69897	0.929419	1.59879	0.929419	2.37658	1	1.55666	2.21806	1.34596
54360	Male	6	14.85	-0.464217	32.1246	52.9	Non-Hispanic White	84	1.92428	meidan	0	5.06	902.5	normal	no	0.491362	1.5955	1.3075	0.612784	1.13354	0.0413927	1.88913	1.53983	1.11926
54379	Male	18	23.58	0.437568	66.915	80.8	Mexican American	211	2.32428	meidan	12	0.01	2389.5	normal	no	1.12057	0.732394	2.97035	0.380211	0.146128	0.30103	0.896526	1.7273	1.05385
54382	Female	10	18.12	0.375123	64.6215	69.2	Non-Hispanic White	34	1.53148	high	3	0	1843	excessive	no	-0.552842	1.05308	0.799341	-0.39794	-0.69897	-0.853872	0.00860017	0.618048	0.322219
54388	Male	14	20.44	0.338316	63.2437	75.5	Non-Hispanic White	179	2.25285	meidan	8	0.02	2103.5	normal	no	0.146128	1.2878	2.02938	0.0413927	1.57634	0.361728	1.60681	2.41521	1.34084
54394	Female	7	14.13	-1.03571	15.0169	55.3	Mexican American	75	1.87506	meidan	1	0.01	1780.5	excessive	no	0.361728	2.77012	1.4456	0.380211	0.380211	-0.154902	1.36698	1.03981	1.62757
54400	Female	13	26.57	1.62199	94.7597	91.2	Other Hispanic	72	1.85733	high	7	0.02	2462.5	excessive	no	0.954243	0.477121	0.863323	-0.522879	1.51188	0	1.01115	2.2895	0.946943
54402	Male	9	24.64	2.07675	98.1088	82.1	Non-Hispanic White	70	1.8451	meidan	3	0	2263.5	excessive	yes	0.20412	1.33646	0.770852	0.0791812	-0.09691	-0.39794	1.07041	1.47232	0.720986
54408	Male	11	28.63	2.18702	98.563	95.6	Mexican American	127	2.1038	low	5	0.02	1564.5	normal	yes	0.662758	1.52634	1.53656	0.633468	0.869232	-0.154902	0.600973	1.69002	0.913284
54428	Male	16	37.06	2.55568	99.4701	115.4	Other Hispanic	36	1.5563	meidan	8	0.13	2548	normal	yes	-0.221849	0.518514	0.94939	-0.522879	1.07555	-0.154902	0.334454	2.15112	-0.0705811
54435	Male	15	21.23	0.357353	63.9586	71.3	Other Hispanic	228	2.35793	high	8	0.01	1506.5	normal	no	0.832509	0.875061	1.83885	1.01703	2.51055	1.00432	1.22531	1.8952	1.50365
54465	Female	18	26.29	1.10424	86.5256	77.6	Other Race	281	2.44871	meidan	11	0.98	2117.5	excessive	no	0.672098	1.47857	2.87216	2	1.60959	0.20412	1.4501	3.04727	1.66285
54469	Female	11	29.53	2.18007	98.5374	92.2	Non-Hispanic White	247	2.3927	low	5	0.02	995	normal	yes	0.963788	1.14922	1.25285	0.361728	1.42651	0.681241	2.10078	2.3296	1.67916
54496	Male	15	26.87	1.59913	94.5104	84.1	Mexican American	236	2.37291	meidan	9	0.06	2303.5	normal	no	0.447158	1.11727	1.40312	0.447158	0.716003	-0.30103	0.838849	1.70961	1.29776
54501	Male	8	14.56	-0.984586	16.2414	52	Non-Hispanic Black	193	2.28556	low	2	0.84	1578	normal	no	0.623249	1.72181	1.72916	0.672098	1.57519	0.0791812	1.26055	1.67532	1.60574
54521	Female	18	36.95	2.08987	98.1685	109.6	Non-Hispanic Black	184	2.26482	meidan	10	0.21	1774	normal	yes	0.380211	1.50786	2.32222	1.73239	3.33646	1.52114	1.50826	1.57967	1.26269
54529	Male	8	15.58	-0.225683	41.0724	56.5	Non-Hispanic White	98	1.99123	high	1	0.16	1537	normal	no	0.113943	3.80277	1.82151	0.838849	0.0791812	-0.09691	1.45378	1.73504	1.31048
54543	Male	11	16.89	-0.275794	39.1353	65.3	Non-Hispanic White	153	2.18469	high	5	0.02	1444	normal	no	0.30103	1.32838	0.857332	-0.09691	-0.154902	-0.522879	1.2413	1.93897	1.23679
54547	Female	11	26.05	1.82867	96.6276	81.4	Non-Hispanic Black	45	1.65321	high	5	0.02	1805.5	excessive	yes	-0.0457575	0.740363	1.67669	1.04139	1.91275	0.342423	0.20412	1.68878	0.79588
54552	Female	7	13.71	-1.41044	7.92052	51.4	Non-Hispanic White	138	2.13988	meidan	1	0.17	1413.5	normal	no	0.90309	0.845098	2.99826	2	3.91593	2.34242	2.47241	1.91766	2.11783
54576	Female	7	13.5	-1.61463	5.3195	52.4	Non-Hispanic White	43	1.63347	meidan	0	0.03	1227.5	normal	no	-0.09691	0.623249	0.770852	-0.30103	1.53782	0.414973	0.685742	1.73456	0.30963
54590	Male	11	22.23	1.39723	91.8828	77.5	Non-Hispanic White	50	1.69897	high	5	0.02	2121.5	excessive	no	-0.552842	1.47129	1.14613	-0.09691	0.819544	-0.39794	0.240549	1.57875	0.955207
54595	Male	16	31.48	2.097	98.2003	109.1	Non-Hispanic White	214	2.33041	high	9	0.98	1993.5	normal	yes	0.623249	1.25527	1.11059	-0.09691	1.04532	-0.0457575	1.53033	1.74811	1.1427
54614	Male	7	17.2	0.85448	80.358	63.5	Mexican American	43	1.63347	low	0	0	1819	excessive	no	0.278754	0.845098	0.672098	-0.522879	3.20683	1.32634	1.4257	1.3948	1.29667
54621	Female	16	22.85	0.607347	72.819	73.8	Non-Hispanic White	104	2.01703	meidan	9	0.07	727	normal	no	0.230449	1.31175	2.92993	2.31175	0.230449	-0.522879	1.055	1.40483	1.16673
54625	Male	10	22.13	1.55755	94.0329	82.7	Other Hispanic	120	2.07918	meidan	4	0.01	1852.5	excessive	no	0.113943	0.886491	1.13672	0.0413927	0.462398	-0.09691	1.06633	1.61448	1.21643
54626	Female	18	33.61	1.8888	97.0541	104	Mexican American	71	1.85126	low	11	0.04	1533	normal	yes	0.322219	1.29667	1.65418	0.740363	2.42651	0.763428	1.51108	1.98583	0.933993
54649	Female	18	22.68	0.364161	64.2131	66.7	Non-Hispanic Black	144	2.15836	low	15	1.33	1933	normal	no	0.361728	1.14922	2.60423	2	1.7348	0.176091	1.40603	1.81974	1.21564
54667	Male	13	25.36	1.61198	94.6517	84.2	Non-Hispanic Black	127	2.1038	low	7	0.25	1664.5	normal	no	-0.0457575	0.90309	1.56348	0.770852	0.623249	0.0413927	1.21032	2.02926	1.03782
54670	Female	18	20.38	-0.355285	36.1188	76.8	Non-Hispanic White	199	2.29885	meidan	13	0.09	935	normal	no	0.230449	1.65514	3.55991	3.24797	0.662758	-0.0457575	0.694605	2.35841	1.19756
54682	Male	19	24.49	0.515251	69.6811	82.5	Non-Hispanic Black	96	1.98227	meidan	15	0.05	1563	normal	no	0.146128	1.17609	2.63749	1.92324	2.07188	0.518514	0.760422	2.00672	0.755875
54700	Female	16	18.91	-0.661292	25.4213	67	Non-Hispanic Black	72	1.85733	meidan	9	0.08	2175	excessive	no	0.113943	1.06446	1.93702	1.11727	1.46835	0.0413927	0.988113	1.60065	1.2413
54701	Male	13	23.7	1.33824	90.9591	84.2	Other Race	122	2.08636	meidan	7	0.03	3407	excessive	no	0.380211	1.54531	1.75891	1.17898	0.612784	0.0413927	1.44948	2.44744	1.18041
54726	Female	14	21.46	0.542421	70.6236	68	Non-Hispanic Black	146	2.16435	meidan	7	0.03	1496.5	normal	no	0.591065	2.07188	3	1.69373	1.47712	0.113943	1.10037	3.19838	1.3006
54741	Female	19	26.8	1.11657	86.791	102	Non-Hispanic White	192	2.2833	meidan	12	2.54	3487.5	excessive	no	0.897627	1.82802	1.18184	0.939519	1.28556	-0.09691	1.05652	1.38632	1.62128
54768	Male	19	24.19	0.433478	66.7666	85.4	Other Race	269	2.42975	high	14	2.48	2050.5	normal	no	0.0791812	1.31175	1.93399	1.38917	1.53275	0.568202	1.87087	1.44948	1.14019
54778	Female	13	17.84	-0.452411	32.5486	69	Mexican American	87	1.93952	low	7	0.03	1850.5	normal	no	0.0413927	1.99078	1.97681	1.27646	0.176091	-0.522879	0.706718	1.79996	2.46501
54789	Male	12	17.74	-0.159855	43.6498	64.1	Other Race	229	2.35984	meidan	7	0.2	1627	normal	no	0.934498	1.1959	2.03743	1.06446	0.929419	0.0413927	1.84652	2.02292	1.28758
54797	Male	19	27.11	1.12355	86.9398	102.7	Mexican American	308	2.48855	low	13	3.92	1124.5	normal	no	0.690196	0.770852	1.88252	0.30103	1.51455	0.113943	1.79831	2.64078	1.34321
54815	Male	14	18.11	-0.58311	27.991	67.8	Mexican American	149	2.17319	low	8	0.01	2483	excessive	no	0.0791812	0.447158	1.81624	-0.221849	0.113943	0.60206	0.528917	1.89237	0.439333
54827	Male	16	44.73	2.92853	99.8297	136.9	Mexican American	151	2.17898	low	10	0.02	1823	normal	yes	1.23045	1.38382	2.20412	1.21484	1.01284	-0.09691	0.996074	1.87169	1.02366
54828	Female	9	18.34	0.690809	75.5157	60.7	Non-Hispanic Black	141	2.14922	meidan	4	0	1927.5	excessive	no	-0.09691	1.80618	2.67578	1.70586	0.959041	-0.39794	0.962369	1.8632	1.55218
54853	Female	14	20.47	0.268203	60.5728	72.2	Non-Hispanic White	207	2.31597	high	7	0.01	1380	normal	no	0.913814	2.26482	1.95999	0.995635	0.929419	-0.09691	1.39898	1.50623	1.37639
54856	Male	18	29.73	1.71	95.6367	92.7	Non-Hispanic White	172	2.23553	meidan	10	251	1507	normal	yes	-0.09691	1.47422	1.02119	0	0.518514	-0.154902	1.21722	1.99686	0.955688
54882	Female	12	17.94	-0.170937	43.2137	64.3	Non-Hispanic White	136	2.13354	meidan	6	0.03	1361	normal	no	0.491362	2.93247	2.07555	0.681241	-0.221849	-0.154902	1.5325	1.35736	1.11059
54885	Female	9	21.45	1.48022	93.0593	78.4	Non-Hispanic White	115	2.0607	meidan	2	0.08	2211	excessive	no	1.17898	1.9154	2.14922	1.21748	1.60531	0.230449	1.15106	1.48601	1.12937
54898	Female	13	22.63	0.97379	83.492	73.9	Non-Hispanic White	226	2.35411	meidan	7	0.05	3093.5	excessive	no	0.662758	1.79169	1.89042	0.977724	1.29447	0.146128	1.43072	1.87708	1.76723
54906	Female	14	23.45	0.992296	83.9473	73.5	Non-Hispanic White	230	2.36173	meidan	8	0.04	1912.5	normal	no	0.361728	2.46835	2.89597	2.7007	2.45788	0.892095	1.57669	2.00303	1.09934
54909	Female	7	16.32	0.377719	64.718	60.4	Mexican American	135	2.13033	low	1	0.06	1754	excessive	no	0.39794	1.85309	1.97909	1.49831	1.10037	-0.09691	1.69609	1.53643	1.28194
54911	Female	6	15.04	-0.18237	42.7646	51	Non-Hispanic Black	66	1.81954	low	0	0.04	1727.5	excessive	no	0.39794	0.477121	1.26245	0.716003	1.06446	-0.0457575	1.81544	1.55847	1.09237
54931	Male	19	21.97	-0.272899	39.2465	81.2	Non-Hispanic Black	151	2.17898	high	13	0	2744	normal	no	-0.0457575	0.50515	1.94101	1.72428	0.20412	-0.522879	0.453318	2.31875	0.49276
54944	Male	14	22.41	0.89279	81.4015	75.7	Mexican American	138	2.13988	low	8	0.01	2317	normal	no	0.556303	1.56937	2.19312	1.34044	3.93651	2.18469	1.4188	1.73296	1.54208
54965	Female	10	18.86	0.618074	73.1737	70.4	Non-Hispanic White	21	1.32222	low	4	0.01	1981	excessive	no	-0.552842	-0.30103	0.973128	0.845098	0.113943	-0.154902	0.120574	1.27207	-0.366532
54973	Female	14	25.56	1.35925	91.2967	81.4	Mexican American	53	1.72428	meidan	7	0.01	2079	excessive	no	-0.154902	0.869232	1.60423	0.897627	-0.853872	-0.30103	0.697229	1.41246	0.418301
54997	Male	10	15.99	-0.479202	31.5898	58	Mexican American	208	2.31806	meidan	3	0.02	2180.5	excessive	no	0.851258	1.3483	1.45637	0.851258	2.39094	0.763428	2.13824	2.18648	1.72949
55010	Male	11	25.14	1.84382	96.7396	83.3	Other Hispanic	88	1.94448	low	3	0.04	1498	normal	yes	-0.0457575	0.78533	1.16435	0.792392	1.09342	-0.221849	1.16613	1.15473	0.826723
55022	Female	9	21.79	1.54508	93.8836	79.4	Other Hispanic	48	1.68124	low	3	0	1705	excessive	no	0.322219	0.414973	3.21219	2.53403	3.28556	1.69984	1.29645	1.37676	1.18498
55025	Male	8	15.42	-0.331381	37.0178	52.9	Mexican American	145	2.16137	high	1	0.02	1493	normal	no	0.447158	0.755875	1.69285	1.03342	-0.09691	-0.154902	1.67934	1.41764	1.4133
55051	Female	18	20.02	-0.493638	31.0781	77.1	Non-Hispanic White	38	1.57978	low	15	0.03	2847.5	excessive	no	-0.552842	1.95904	1.47422	0.50515	-0.39794	-0.522879	-0.0655015	1.06893	-0.200659
55056	Male	12	18.7	0.23173	59.1626	71.6	Other Hispanic	88	1.94448	meidan	6	0.01	1941	normal	no	0.20412	1.04532	1.77887	-0.221849	1.34242	0.0413927	0.840733	1.36847	0.878522
55081	Male	7	21.45	2.04037	97.9343	71.3	Other Hispanic	104	2.01703	high	1	0.01	3931.5	excessive	yes	0.986772	2.13033	1.72346	0.176091	0.361728	-0.39794	1.35851	1.37694	1.33122
55085	Female	19	26.84	1.12255	86.9185	97.7	Non-Hispanic White	53	1.72428	low	15	0.05	3336.5	excessive	no	-0.154902	1.18469	2.01703	1.39445	0	-0.30103	1.23376	1.4183	1.45209
55088	Male	18	23.99	0.552122	70.9568	75.2	Non-Hispanic Black	303	2.48144	low	15	0.3	2270	normal	no	0.380211	1.81954	2.13354	1.65321	0.690196	0.278754	1.78262	3.07606	1.55763
55093	Male	19	26.47	0.990581	83.9055	91.5	Non-Hispanic White	241	2.38202	low	13	106	2111	normal	no	1.17319	0.851258	1.34439	0.322219	0.146128	0.30103	1.41212	2.81896	1.12516
55111	Female	6	15.6	0.186475	57.3964	53.6	Mexican American	113	2.05308	meidan	0	0.01	1170	normal	no	0.342423	0.740363	2.21748	0.414973	0.113943	-0.30103	1.16554	1.90266	1.01115
55121	Male	18	26.83	1.21303	88.7441	81.5	Non-Hispanic Black	221	2.34439	meidan	13	0.54	3583	excessive	no	0.491362	1.24797	2.51322	1.70501	1.21219	-0.0457575	0.866287	2.8798	1.42651
55125	Female	11	30.06	2.22314	98.6897	89.2	Mexican American	82	1.91381	low	5	0.04	1540.5	normal	yes	0.653213	1.38202	1.54654	0.556303	2.30103	0.716003	0.40654	1.69566	0.941014
55129	Female	7	19.68	1.54168	93.8424	60.1	Non-Hispanic White	67	1.82607	low	0	0.61	1442.5	normal	no	0.50515	0.995635	1.21219	0.60206	0.30103	-0.522879	1.8327	1.4183	1.10175
55133	Male	14	32	2.2399	98.7451	103	Non-Hispanic Black	150	2.17609	low	7	1.42	1859	normal	yes	0.491362	0.643453	2.54158	0.342423	2.64542	0.991226	1.68395	2.35239	1.26316
55151	Male	11	17.14	-0.154044	43.8788	63.3	Non-Hispanic White	94	1.97313	high	5	0	2432.5	excessive	no	0.176091	0	0.612784	-0.221849	0.380211	-0.221849	1.21085	1.51308	1.00604
55153	Female	10	27.44	2.12628	98.326	91.4	Other Hispanic	182	2.26007	low	3	0.09	2057	excessive	yes	0.477121	1.0086	2.97589	2.4624	3.37475	1.87448	1.59977	2.3195	1.60249
55238	Male	10	24.56	1.91465	97.2231	81.7	Non-Hispanic Black	88	1.94448	low	3	3.14	2178	excessive	yes	0.0791812	0.80618	1.71349	0.633468	1.75815	0.322219	2.23381	1.68449	1.12024
55253	Male	6	16.04	0.422158	66.3545	53.5	Other Hispanic	86	1.9345	meidan	0	0.02	1712.5	excessive	no	0.361728	0.70757	1.49969	0.230449	1.60097	0.176091	1.13735	1.70876	0.839478
55277	Male	17	19.98	-0.612421	27.013	74.3	Non-Hispanic White	309	2.48996	high	11	0.03	2604	normal	no	0.491362	1.26245	2.07188	1.40654	1.06446	0.146128	0.868644	1.26007	0.948413
55290	Female	18	45.72	2.40811	99.1982	112	Non-Hispanic White	84	1.92428	low	11	3.65	2176.5	excessive	yes	0.0791812	1	1.72099	0.361728	0.531479	-0.39794	1.01828	1.87413	0.984077
55293	Male	17	33.62	2.25917	98.8064	99.4	Non-Hispanic Black	151	2.17898	meidan	9	0.29	3586	excessive	yes	0.20412	0.770852	1.78247	1.22531	0.724276	-0.221849	0.999131	2.63612	1.07737
55304	Male	6	16.05	0.428443	66.5836	58.6	Non-Hispanic White	106	2.02531	high	0	0	2635.5	excessive	no	-0.552842	1.09691	0.944483	0.556303	-0.39794	-0.39794	0.993436	1.53415	1.27068
55320	Male	6	15.39	-0.0253427	48.9891	54.6	Non-Hispanic Black	80	1.90309	low	0	2.92	1503.5	normal	no	0.518514	0.716003	1.55388	0.90309	0.792392	-0.221849	1.26834	1.7336	1.1682
55335	Male	18	28.28	1.47966	93.0519	92.9	Mexican American	212	2.32634	meidan	13	0.07	1344	normal	no	0.477121	1.50786	1.70415	-0.09691	3.5092	1.82672	1.23729	1.39023	1.29226
55343	Female	11	21.42	1.06893	85.7448	75.4	Non-Hispanic White	34	1.53148	high	5	0.05	2271	excessive	no	-0.552842	3.58206	1.07188	-0.221849	0.60206	-0.522879	0.44248	0.999131	0.064458
55344	Male	9	19.36	1.1478	87.4474	57.9	Non-Hispanic Black	252	2.4014	low	4	0.05	1665.5	normal	no	0.568202	0.959041	2.30535	1.76268	0.80618	-0.39794	1.57726	1.92583	1.55715
55357	Female	14	19.79	0.0555453	52.2148	70.7	Non-Hispanic White	65	1.81291	high	6	0.07	2544.5	excessive	no	-0.552842	0.875061	1.37107	0.799341	0.0791812	-0.221849	1.04021	1.74445	0.917506
55363	Female	10	13.75	-1.99367	2.30942	51.3	Other Race	63	1.79934	meidan	4	0.08	1447	normal	no	0	0.380211	0.491362	-0.69897	1.06819	-0.30103	0.710963	1.15534	0.683947
55370	Male	14	25.62	1.52436	93.6291	91.6	Non-Hispanic Black	180	2.25527	meidan	9	0.55	2018	normal	no	0.819544	0.579784	2.35984	0.30103	0.643453	-0.221849	1.10653	1.37346	1.05881
55373	Male	7	14.81	-0.602361	27.3467	52.5	Non-Hispanic White	146	2.16435	low	2	0.92	2460	excessive	no	-0.0457575	3.89209	2.2833	0.863323	0.278754	-0.522879	1.86487	1.41162	1.01242
55386	Male	17	20.36	-0.451217	32.5917	65.8	Non-Hispanic Black	359	2.55509	meidan	10	93.4	3090	excessive	no	0.653213	1.45939	2.77159	2.22011	1.38382	0.0413927	1.46967	2.57732	1.61013
55407	Female	8	22.71	1.90255	97.1451	74.4	Other Hispanic	66	1.81954	meidan	2	0.03	929	normal	yes	0.0413927	1.50379	1.56229	-0.154902	1.47129	0.146128	1.26505	2.08243	1.45743
55440	Female	12	32.35	2.28123	98.8733	99.5	Mexican American	30	1.47712	meidan	6	0.03	1168.5	normal	yes	-0.09691	-0.221849	0.740363	-0.39794	-0.221849	-0.853872	0.176091	1.10585	0.796574
55470	Female	7	23.01	2.14251	98.3924	72.5	Non-Hispanic Black	107	2.02938	meidan	0	0.03	1869.5	excessive	yes	0.518514	0.812913	2.96426	2.40483	1.67025	0.146128	1.03019	1.97868	1.5266
55518	Female	11	24.13	1.56635	94.1367	83.9	Non-Hispanic White	31	1.49136	meidan	5	0.81	1594	normal	no	-0.0457575	1.03743	1.13033	0.255273	-0.30103	-0.853872	0.790285	1.17696	0.722634
55539	Female	16	23.77	0.812582	79.1771	77.9	Non-Hispanic White	167	2.22272	low	10	251	700	normal	no	0.778151	2.17609	1.57864	0.342423	1.5302	0.0791812	1.30578	2.14395	1.08135
55546	Female	10	19.81	0.889667	81.3178	78.6	Other Hispanic	71	1.85126	meidan	4	0.02	1637.5	normal	no	0.146128	1.53656	1.32634	0.623249	0.672098	-0.09691	0.784617	2.05526	0.959518
55549	Female	15	21.11	0.287599	61.3173	74.3	Non-Hispanic White	112	2.04922	meidan	9	0.6	2350.5	excessive	no	0.322219	2.92428	1.82737	1.20412	0.531479	-0.221849	1.35238	1.52879	1.07882
55568	Female	14	30.36	1.92753	97.3043	96.7	Mexican American	70	1.8451	meidan	7	0.09	1968	normal	yes	0.672098	1.29447	2.36361	1.2878	0.826075	-0.221849	1.35736	1.935	1.13735
55584	Male	7	16.83	0.684407	75.3141	57	Other Race	99	1.99564	low	0	0.1	1424.5	normal	no	0.50515	0.70757	1.39094	-0.522879	0.50515	-0.09691	0.369216	1.25888	0.540329
55625	Female	11	15.53	-1.05171	14.6467	58.5	Non-Hispanic White	125	2.09691	low	5	0.01	2597.5	excessive	no	0.39794	2.56585	1.68931	1.32015	1.90309	0.591065	1.49276	2.00169	1.57241
55631	Male	17	25	0.975646	83.538	84.5	Non-Hispanic Black	316	2.49969	high	11	0.59	3146	excessive	no	0.623249	0.929419	2.42488	1.94201	2.7679	1.233	1.57967	2.54943	1.6777
55641	Male	11	23.24	1.57471	94.2339	86.9	Non-Hispanic Black	239	2.3784	meidan	5	0.15	1690.5	normal	no	0.414973	1.15534	2.39094	0.278754	3.62014	1.91803	1.57019	1.85309	1.73965
55658	Female	7	16.32	0.377719	64.718	62.4	Non-Hispanic White	106	2.02531	low	1	0.17	1706	excessive	no	0.963788	2.18752	2.0569	0.792392	1.22272	0	1.90026	1.96946	1.75159
55695	Male	19	42.85	2.81047	99.7527	122	Non-Hispanic Black	243	2.38561	low	15	0.52	2499	normal	yes	0.113943	0.672098	2.233	1.39445	1.3962	-0.154902	0.704151	2.00852	1.72762
55699	Female	9	19.79	1.10925	86.6338	69.6	Mexican American	40	1.60206	low	3	0.01	2331.5	excessive	no	0.414973	2.54531	2.54158	1.08636	0.544068	-0.09691	1.47144	1.73672	1.06032
55707	Female	6	14.99	-0.218089	41.368	50	Non-Hispanic White	65	1.81291	meidan	0	0.02	1419.5	excessive	no	0.20412	1.31387	1.13672	-0.09691	0.845098	-0.154902	0.499687	1.40346	1.53479
55729	Male	13	21.62	0.89231	81.3887	75.2	Non-Hispanic White	131	2.11727	low	7	0.02	1417.5	normal	no	0.255273	0.342423	0.690196	-0.853872	2.22011	0.716003	1.67934	2.75754	0.689309
55769	Female	15	18.16	-0.785485	21.6085	70.5	Mexican American	52	1.716	low	9	0.01	2007.5	excessive	no	0.113943	0.819544	1.57634	1.44404	0.380211	-0.522879	0.170262	2.04222	0.348305
55787	Male	6	26.09	2.86228	99.7897	73.9	Other Hispanic	74	1.86923	meidan	0	0	2078.5	excessive	yes	1.17319	2.21219	1.33846	-0.0457575	0	-0.522879	1.16017	1.56122	0.975891
55794	Female	11	21.88	1.16658	87.8309	75.3	Non-Hispanic Black	144	2.15836	meidan	5	0.09	1138	normal	no	0.230449	1.06819	3.04532	1.35025	3.47129	1.78104	0.739572	1.58535	1.45954
55820	Male	16	19.97	-0.346432	36.4509	70.4	Non-Hispanic Black	158	2.19866	low	10	0.22	3143	excessive	no	0.568202	1.63949	1.53275	2.07918	2.28103	0.80618	1.34124	2.60726	1.35774
55821	Female	8	19.35	1.2267	89.0032	70.5	Non-Hispanic White	72	1.85733	meidan	2	0.01	2139.5	excessive	no	0.176091	0.863323	1.33244	0.380211	0.531479	-0.0457575	0.936011	1.6582	1.87186
55823	Male	6	15.66	0.170285	56.7607	53.8	Mexican American	115	2.0607	high	0	0	2443.5	excessive	no	0.755875	1.16435	1.16137	0.0791812	2.01284	0.361728	1.52582	1.81385	1.57124
55828	Male	19	23.47	0.225015	58.9016	76.2	Other Hispanic	171	2.233	low	15	0.37	1406.5	normal	no	0.361728	0.568202	2.23805	1.76193	3.20952	1.54777	1.26198	2.72171	1.12418
55841	Female	10	20.08	0.959674	83.139	64	Other Hispanic	96	1.98227	meidan	4	0	1471	normal	no	0.690196	1.4183	1.46835	0.826075	0.278754	0.30103	0.40824	1.50461	0.874482
55846	Female	10	20.13	0.972319	83.4554	71.4	Non-Hispanic Black	160	2.20412	low	4	2.61	1029.5	normal	no	0.826075	0.716003	4.12057	3.04532	1.70586	0.544068	1.63969	2.57903	1.81941
55857	Male	18	21.16	-0.372008	35.4943	75.2	Non-Hispanic White	146	2.16435	low	12	307	3310.5	excessive	no	0.544068	0.740363	0.944483	-0.221849	0.0791812	-0.39794	0.170262	1.1529	0.651278
55866	Male	13	20.84	0.686062	75.3663	73.7	Non-Hispanic Black	292	2.46538	low	7	0.05	1491	normal	no	0.414973	1.07918	3.11394	3.06446	3.36736	1.75358	1.43201	2.94532	1.9265
55870	Male	19	28.66	1.41136	92.0931	94	Mexican American	255	2.40654	low	10	0.01	2924	excessive	no	0.491362	1.01703	1.09691	-0.154902	1.06819	-0.0457575	2.17912	1.49108	1.19976
55879	Female	6	14.48	-0.612044	27.0254	54	Other Race	123	2.08991	low	0	0.05	2080	excessive	no	0.462398	1.20412	1.64246	1.06819	1.0569	-0.09691	1.52634	1.65552	1.18384
55882	Male	12	19.07	0.365181	64.2512	70.7	Non-Hispanic White	117	2.06819	meidan	6	0.06	1122.5	normal	no	-0.09691	3.48144	1.50243	0.643453	0.342423	0.568202	1.43886	1.65408	1.17056
55894	Male	7	17.12	0.819033	79.3616	57	Non-Hispanic Black	28	1.44716	meidan	1	0.77	1768	excessive	no	0.0413927	0.863323	0.748188	-0.154902	1.5563	0.0413927	0.941014	1.77188	0.622214
55898	Male	14	34.3	2.40089	99.1822	116.4	Mexican American	51	1.70757	high	8	0.02	1154	normal	yes	-0.221849	-0.0457575	0.30103	-0.853872	0.518514	-0.154902	0.682145	1.11193	0.431364
55934	Female	6	16.57	0.710795	76.1394	57	Non-Hispanic Black	83	1.91908	high	0	0.02	1442	excessive	no	0	0.799341	1.76042	0.361728	-0.0457575	-0.853872	0.382017	1.35102	0.354108
55979	Male	13	19.33	0.205914	58.1571	71.5	Other Race	48	1.68124	meidan	7	0.05	2894	excessive	no	0	0.643453	0.176091	-0.853872	0.0413927	-0.853872	0.487138	1.17377	0.572872
55994	Male	8	15.91	-0.02116	49.1559	59.5	Mexican American	50	1.69897	low	2	0.04	3046.5	excessive	no	0.60206	0.612784	1.00432	-0.853872	-0.30103	-0.522879	0.49276	1.10312	0.720159
55999	Male	16	31.99	2.14909	98.4186	103.2	Mexican American	178	2.25042	meidan	8	0.09	1351	normal	yes	1.73878	0.799341	2.21219	0.0791812	1.36361	-0.221849	1.07918	2.52094	0.592177
56002	Female	8	13.87	-1.42869	7.65462	53	Non-Hispanic Black	115	2.0607	low	3	0.24	1964.5	excessive	no	0.939519	-0.0457575	1.84696	1.31387	1.11727	-0.221849	0.667453	1.29842	1.19921
56008	Male	16	21.54	0.227632	59.0034	76	Non-Hispanic White	53	1.72428	low	9	0.03	2654	normal	no	0.342423	2.81624	0.623249	-0.221849	0.0791812	-0.69897	0.929419	1.22943	0.634477
56064	Female	9	25.55	2.08647	98.1532	83.2	Non-Hispanic White	18	1.25527	meidan	3	0.02	2207	excessive	yes	-0.552842	3.46687	1.73078	0.380211	-0.39794	-0.39794	-0.522879	0.214844	0.252853
56065	Male	19	32.43	1.95511	97.4715	111.5	Mexican American	189	2.27646	meidan	13	0.07	3451.5	excessive	yes	0.778151	1.11059	1.79169	1.01284	1.02531	0.39794	1.07041	2.80978	1.22994
56093	Female	18	42.96	2.3308	99.0118	127.6	Mexican American	108	2.03342	low	12	0.02	929	normal	yes	0.361728	1.33244	-0.148742	2.4609	2.37658	0.939519	0.31597	3.23533	0.746634
56100	Female	7	14.17	-1.00219	15.8127	56.7	Non-Hispanic White	24	1.38021	low	1	0.02	1413	normal	no	0	-0.154902	2.37291	-0.39794	-0.69897	-0.221849	1.04021	1.11628	0.535294
56102	Male	6	16.5	0.694615	75.6352	55.3	Mexican American	93	1.96848	high	0	0.01	2050	excessive	no	0.94939	1.46389	1.27646	0.643453	0.819544	-0.221849	0.851258	1.21669	0.853698
56110	Female	15	20.62	0.141389	55.6219	74.6	Other Hispanic	255	2.40654	high	9	0.01	1555	normal	no	1.04532	4.5302	3.08991	1.59879	0.342423	0.361728	2.20314	3.07784	1.6902
56117	Male	10	17.38	0.222186	58.7915	62.1	Non-Hispanic Black	112	2.04922	low	3	0.14	2758.5	excessive	no	0.724276	0.477121	3.24055	2.77525	0.748188	0.0791812	0.549003	1.92018	1.05385
56137	Female	8	14.97	-0.613046	26.9923	55.5	Non-Hispanic White	146	2.16435	meidan	1	0.01	1748	excessive	no	0.579784	1.5302	1.39094	0.531479	-0.09691	0.431364	1.91169	1.92117	1.34869
56144	Male	18	25.78	0.992749	83.9584	80	Mexican American	95	1.97772	meidan	15	0.01	2187	normal	no	-0.0457575	0.255273	0.643453	-0.221849	0.0413927	0.0791812	0.747412	1.08672	0.833784
56153	Female	8	15.78	-0.133881	44.6748	55.8	Non-Hispanic Black	102	2.0086	low	3	0.66	2256	excessive	no	0.60206	0.959041	3.09342	0.716003	1.53908	0	1.2927	1.41128	2.07962
56158	Male	12	22.13	1.19828	88.4595	80.2	Mexican American	77	1.88649	low	6	0.02	1343	normal	no	0.20412	1.25285	0.908485	-0.0457575	0.672098	-0.09691	0.78746	1.74257	1.00087
56170	Male	9	16.08	-0.161896	43.5694	58.7	Non-Hispanic Black	94	1.97313	meidan	3	0.14	1630.5	normal	no	0.176091	-0.39794	1.25285	0.491362	1.3483	1.66745	1.40773	1.32634	1.19673
56183	Male	9	13.37	-2.3782	0.869868	56.1	Mexican American	22	1.34242	low	4	0.02	752	normal	no	-0.552842	0.0791812	0.0791812	-0.853872	3.11727	1.52375	1.26741	1.14208	0.5302
56207	Male	9	18.32	0.828274	79.6242	65.7	Other Race	18	1.25527	meidan	3	0.18	2185.5	excessive	no	0.462398	0.662758	1.94002	0.919078	0.230449	-0.39794	0.170262	1.01157	0.276462
56241	Male	16	23.2	0.712465	76.1911	77.7	Non-Hispanic Black	153	2.18469	meidan	10	0.36	807	normal	no	0	0.230449	1.24797	0.39794	1.69636	0.0413927	1.39515	1.35199	1.0406
56247	Male	8	17.17	0.620284	73.2465	59.4	Non-Hispanic Black	111	2.04532	low	2	0.12	1757.5	excessive	no	0.20412	0.908485	2.27184	1.5966	1.8657	0.342423	1.05077	1.55242	1.54494
56279	Male	7	18.16	1.22989	89.0632	57	Non-Hispanic White	115	2.0607	meidan	1	0	1290	normal	no	0.431364	1.31597	1.0607	0.0413927	0	-0.221849	1.42078	1.37785	1.10449
56322	Female	9	14.86	-0.923141	17.7967	59.3	Non-Hispanic White	110	2.04139	high	3	0	2310	excessive	no	0.431364	1.42975	2.04922	1.26007	0	-0.39794	1.25792	1.56855	0.983175
56338	Male	8	16.02	0.0432326	51.7242	58	Non-Hispanic Black	90	1.95424	meidan	3	0.1	3253	excessive	no	0.255273	-0.154902	1.17026	0.30103	1.233	0.230449	0.937518	1.06744	0.632457
56340	Male	9	14.15	-1.5686	5.83711	53	Non-Hispanic Black	49	1.6902	meidan	3	0.04	1950	excessive	no	0	0.0791812	1.19033	0.60206	2.56585	1.03342	0.511883	1.55194	0.876795
56342	Male	8	19.29	1.35025	91.1532	65.9	Other Hispanic	119	2.07555	low	3	0.22	2464.5	excessive	no	0.851258	1.90741	2.61909	2.43933	0.826075	0.255273	1.70544	2.45959	1.55666
56362	Female	12	20.96	0.769858	77.9308	70	Mexican American	53	1.72428	low	6	0.01	1310	normal	no	0	3.55751	2.45939	1.68215	0.278754	-0.522879	0.1959	2.19844	0.886491
56388	Female	12	14.11	-2.32273	1.00968	62.2	Other Hispanic	194	2.2878	meidan	6	0.02	2225.5	excessive	no	0.612784	0.880814	1.43933	0.724276	2.96755	1.35411	1.92407	2.42579	1.39915
56407	Female	6	13.8	-1.23455	10.8499	51.7	Mexican American	78	1.89209	low	0	0.01	1464.5	excessive	no	0.146128	1.07918	2.84757	0.819544	1.27416	0.278754	1.53694	1.60981	1.32077
56413	Female	9	23.71	1.85644	96.8305	83.6	Mexican American	54	1.73239	low	4	0.22	1401.5	normal	yes	0.39794	0.886491	0.491362	-0.154902	2.41996	0.886491	0.697229	1.3587	1.03383
56419	Female	11	23.59	1.48077	93.0666	73.2	Non-Hispanic Black	45	1.65321	low	6	0.03	1067	normal	no	-0.30103	0.0413927	0.0413927	-0.39794	2.38202	0.568202	0.468347	1.89922	1.25672
[truncated: 373 more rows]
